# Supplementary material for: Microarray Analysis of Siberian Ginseng Cyclic Somatic Embryogenesis Culture Systems Provides Insight into Molecular Mechanisms of Embryogenic Cell Cluster Generation
Source: PLoS One. 2014 Apr 17;9(4):e94959. doi: 10.1371/journal.pone.0094959 (PMC3990593; doi:10.1371/journal.pone.0094959)
Supplement: Table S1 — Primer sequences information. (XLS) [file pone.0094959.s002.xls]

## Sheet: Table S1
Table S1 Primer sequence information
Primer name	Sequence
PLT-A	AACCCATTTTCCCCATTCTTC
PLT-S	TATTTAGGCAATTCCATGTCCG
bZIP-A	GCTGCTCGTGCTCTACTTGTT
bZIP-S	GTGTCGGGAGAACCTTGAGAT
XTH-A	TTGTCAAGGGAAAGCGTAAGA
XTH-S	ATAATGGCTGCTGCTTCTTCT
LEA-A	GGAGACTGTTGTTCCTGGTGGC
LEA-S	TGCGTCCCATCTCCTGATACCC
VQ-A	AATTGCTGAAACCCTAATGTTGTCG
VQ-S	TTATCGTCGCCACTCCATTTCCC
GLU-A	TGACCAACACTCTCCTCCAGAACTC
GLU-S	CCTAACGCTCCATCCATGTGCAAC
SDR1-A	TTGATGCCTGTGAGTTGAGAT
SDR1-S	AATAGAAACTGCCCGTGTCCT
SDR2-A	ACATGTTCCTTCCCAGGCTGAGTC
SDR2-S	CTACCAATAGTCCCTTACCCACCTG
GH-A	CATTCCACAACCCCATACACACCTC
GH-S	CGGGGGAGGAACTACTGGAACTGTG
CDF-A	AAGTTTGTCACAGTGGCTTGT
CDF-S	TTAGCTTTAATGGAGGAGGGT
UDPGP-A	TCACATCCATCTTTGCCAGAATTTC
UDPGP-S	ATGCAATGTGCCCCTCCTTCTG
TU-A	GCAGAGGTGTTTGGTCGCATC
TU-S	TCGTAATCCTTCTCAAGAGCAGC
AC-A	GCGAAGGTGTGCCGAGTAAATG
AC-S	ACTTGGATGTTATTAGAAGCCGAGC
PLTA5’	CCGGCGGGCATATCATAATCCACTTTC
PLTS3’	GGCATGGGCGGGTCTTCATCCTCG
XTHA5’	AGGCCTTGTCAAGGGAAAGCGTAA
XTHS3’	TATAATGGCTGCTGCTTCTTCTGC
