# Supplementary material for: Microarray Analysis of Siberian Ginseng Cyclic Somatic Embryogenesis Culture Systems Provides Insight into Molecular Mechanisms of Embryogenic Cell Cluster Generation
Source: PLoS One. 2014 Apr 17;9(4):e94959. doi: 10.1371/journal.pone.0094959 (PMC3990593; doi:10.1371/journal.pone.0094959)
Supplement: Table S2 — Upregulated (A) and downregulated (B) genes of DEC compared with DSEI. (XLS) [file pone.0094959.s003.xls]

## Sheet: Table S2A
Table S2A Upregulated genes of DEC compared with DSEI
ProbeName	GenBank accession number	Sequence	Fold change	DEC(1_3)_Log2NormSignal	DEC(1_3)_flag	DEC(2_3)_Log2NormSignal	DEC(2_3)_flag	DSEI(1_4)_Log2NormSignal	DSEI(1_4)_flag	DSEI(2_4)_Log2NormSignal	DSEI(2_4)_flag
CUST_216_PI400063302	JZ514663	CAACAATTACTCCCCTCCAATAGATCTTCCTTTGCCATTGATGCAGCTCTAATATAATAC	2.07526	8.76615	P	8.75293	P	7.65804	P	7.75446	P
CUST_714_PI400063302	JZ511818	GAGGTCAGGTTTCGAAGATGATTACATAGAGGATCAAATTAAGGAAAGAGCATTGGCAAG	2.02734	13.0145	P	13.0621	P	12.084	P	11.9534	P
CUST_536_PI400063302	JZ511841	GTGTCAAGTTTCGTGTTTCATTGTTTATCTAGACTCCTAAGAAGCGATTTTCATATTGAC	13.4908	13.8078	P	13.8144	P	10.0733	P	10.0411	P
CUST_57_PI400063302	JZ513358	GGCACTGTAGATGCTGGAGAACATACTTCCATTGAACATGCACTTTTGGAGATTGACCTC	2.27926	12.1118	P	12.084	P	10.9017	P	10.917	P
CUST_1222_PI400063302	JZ514463	ACGCGCCACCAGAAACGTAAGATTGATGGGAAAAAGAATAAGGTGTATGGGCACAATCTT	3.26047	11.4545	P	11.4657	P	9.74679	P	9.76327	P
CUST_255_PI400063302	JZ512083	AAACTGCAATACCGCGAGCTTAACCTTCTTCTTCTTGTGCTTGATCTTCTTCGGCTTCGT	2.67353	10.8739	P	10.8844	P	9.42112	P	9.49967	P
CUST_1095_PI400063302	JZ512825	GGTGAATCTTAATCCTGAGGAACAAAGTTGTTAGGTTTATTGCCCCATGAAGAATATGAT	3.56411	12.2677	P	12.2026	P	10.4142	P	10.389	P
CUST_1713_PI400063302	JZ514925	GTAGAGCCTGCAGCCCATCATTTATCTTTCCCAAGGAGACTCTTTGGAATATCTATTCCT	3.45861	10.4591	P	10.4142	P	8.67945	P	8.61344	P
CUST_301_PI400063302	JZ512009	AAATATTCAAAGTTATCTTCTCGTTCTGGTAGAGATTCGAGGGTTGGCACTCATTCTGCT	7.57229	13.1917	P	13.1268	P	10.2039	P	10.2731	P
CUST_1822_PI400063302	JZ512639	AGTGTAACCTGTCAAGGCTTCTTGCAAGAGAGATCTTCTGGGTGACAATAAGATCGTTGC	2.24466	5.86438	P	6.41917	P	4.94166	A	5.0089	P
CUST_8_PI400063302	JZ513875	AAGCAGAAAGACTAGGTCGCTGGTATGTAACATAGTTTGGTACTTATCTTCGTCCCTCCC	2.29698	12.7338	P	12.7463	P	11.626	P	11.4545	P
CUST_269_PI400063302	JZ512501	TGACTGCCTGTTGACTTGACATCACATCCCAAATCCCATCACAACCAATAATGAGGAACT	3.23873	7.00518	P	7.15182	P	5.33915	P	5.427	P
CUST_654_PI400063302	JZ513971	AAGTGAAGAGTAAACTCCTTCTGAATGTCGTAATCTGCTAGGGTCCTTCCATCCTCCAAC	4.15235	7.32016	P	7.31329	P	5.21416	P	5.31143	P
CUST_1429_PI400063302	JZ512798	CGGATCATATTTAGTTTGGTTCTTTTTCTGAACTGTGAACTTCTGAACACTGGATAGTAT	2.63945	17.4476	P	17.4286	P	16.0016	P	16.0741	P
CUST_856_PI400063302	JZ511747	TTATAAGGGTGAAGGGTTTTGAAAAGGGTAGCAACCTTGAGGACATGGATGCTTAGATTA	3.65689	13.2033	P	13.2267	P	11.3121	P	11.3766	P
CUST_1335_PI400063302	JZ512160	GAAATTGACCTTTATTCAACAAATCAAGATTGCATCCAGGATGCTTGTTGGCAACAAAGT	4.7462	12.8798	P	12.8488	P	10.61	P	10.6251	P
CUST_1529_PI400063302	JZ512379	TGTCACTGATATCAACCTAGGTTATGCTTCTGCCCTCCCAAGCAAATGTGGAGTCAACAT	9.01535	16.8431	P	16.7476	P	13.5721	P	13.6738	P
CUST_456_PI400063302	JZ513054	GCATAATAGTACTTTGGTGGACTATACATGGAGTGTTGGGCAGACACCATTTGGGCCATT	2.5659	13.0263	P	13.0052	P	11.6152	P	11.6974	P
CUST_1270_PI400063302	JZ513112	GATGGGGATGGAAGTTTTATTATGAATGTCCAGGAAATTGGCAACTATACAAGTGGAGAA	4.69461	12.2899	P	12.3409	P	10.1326	P	10.0362	P
CUST_1148_PI400063302	JZ513261	GCAATCTTCTCATTACGCCTGATCCCAAAAGACCTCACAGTATACCTTGCTTTGGAGAAA	2.41493	10.2483	P	10.4049	P	8.97229	P	9.13691	P
CUST_210_PI400063302	JZ512552	TCGCTCAATATATCTGTTCCTCCGGTAAATAAAGTGGAGTTGAACACGGGTTTTCAGCCG	2.38935	11.3553	P	11.4278	P	10.1373	P	10.1326	P
CUST_1050_PI400063302	JZ513258	TTTCTCTATACATTGCCTTGTACCACGGAGTCGCATCATACTGATAATAATCACCCAATA	3.91383	9.38414	P	9.31377	P	7.31329	P	7.44745	P
CUST_1075_PI400063302	JZ514037	TCTATTATGAAGGACGAATTATTCAGGCTGCTACCACACGAGGATCTTCAAAGTTCTGTT	2.68533	12.5657	P	12.521	P	11.0789	P	11.1577	P
CUST_1632_PI400063302	JZ514293	CGAGTAGTTTCACCGGCTCTCTTATCCTCTAACATGAGAGGGAGTAGCATTGACTTTTTT	2.75607	8.19288	P	8.23524	P	6.77922	P	6.72368	P
CUST_1777_PI400063302	JZ513288	TGCGATTGTTGCAAAGCATCCCAGACTTCTTGTGTTGTCTGATGAAATATATGAACACAT	5.60743	12.6731	P	12.6546	P	10.1903	P	10.1627	P
CUST_748_PI400063302	JZ511741	GTGACAGTTGCAGCGACAATCTGGAAAATTACTGTTCTAAGCAAATATTGACCTATGGCT	22.2558	16.0954	P	16.0848	P	11.6577	P	11.5703	P
CUST_491_PI400063302	JZ511953	TAATCGTTGCATGTGTTTCCTTTAAATTCCACATTGTAATCATGTCAAGGTGACTCCTTG	2.99492	14.4777	P	14.4271	P	12.8488	P	12.891	P
CUST_960_PI400063302	JZ514982	TTTTGTAGTCTGACCAATTTCCACTAAAGTTTCGCCGATGGCATGCAATCCCGGGAATTC	2.2316	8.21846	P	8.25884	P	6.95297	P	7.20817	P
CUST_1357_PI400063302	JZ513017	TTGATGATGGGACAGTAGAATTTGTTACGGAGCTTATGGAAGTACCTCATTCCCACTTTC	2.12388	9.86574	P	9.91203	P	8.76916	P	8.83521	P
CUST_980_PI400063302	JZ512518	ATAATGTTGATAATTGTGGTGATCAGGGAGAATACGGAAGGTGAATACGCTGGGCTCGAG	2.42665	12.1503	P	12.1427	P	10.8506	P	10.8844	P
CUST_712_PI400063302	JZ513383	ATAGGGTAGAGAGACACCCCAACAAGAAAAATCAGATATGTTTATCTTTCTATGAAGTGA	6.50406	11.0602	P	10.9813	P	8.31939	P	8.31939	P
CUST_1531_PI400063302	JZ512413	CAAATTGCTGCCCATCTTCCGGGAAGGACTGATCATGAAATCAAGAACTTTTGGAACACT	3.66103	6.75523	P	6.85066	P	5.01644	A	4.84495	P
CUST_1438_PI400063302	JZ514639	AAAGGGATCCCTTTCAAGAGGTATAAGAGATCTGCGTGAAAAGCTGTCCGGTACAATGAC	4.30775	12.0073	P	11.9882	P	9.89082	P	9.89082	P
CUST_1458_PI400063302	JZ512630	TCCTTGCCCGCTTCTGTTTCTTCCTCATTGATCGGCTTCTCTTAGACTTAAACACATAAT	2.6371	9.16841	P	9.00996	P	7.70964	P	7.67081	P
CUST_510_PI400063302	JZ512701	ACTACTTTCAGGATACTCAAGGGCTTATCTTTGTGGTTGACAGCAATGACAGGGATCGTG	2.26097	16.4539	P	16.3443	P	15.1957	P	15.2486	P
CUST_1499_PI400063302	JZ513095	TGACACGAGGACCAGTTTTGTACATAAAGATGTGGAGATGTTGATGGAGTATTATGGCTT	3.05056	6.19061	P	6.28844	P	4.66483	A	4.59608	P
CUST_141_PI400063302	JZ513972	GTGCACTGCTTGTTTATGACATCACTAGGAGGGAAACTTTCAATCACCTTGCAAGCTGGT	6.96642	12.6883	P	12.3904	P	9.73108	P	9.74679	P
CUST_348_PI400063302	JZ512255	TCTGCTATGGCAAATCAACAGCTACCTTCTCAGCAGCTGTTGTTTCAGCCTCTACATCAA	3.14387	11.6152	P	11.5434	P	9.90468	P	9.94875	P
CUST_64_PI400063302	JZ514326	TCCGTAGGCCTCACTTTATCCTCGACACGCTTTTGCTGTATGTAAAGTACACCAAAGCTA	15.8884	10.389	P	10.337	P	6.28512	P	6.46113	P
CUST_1250_PI400063302	JZ514912	AAATTGAGCCTGTGAGAAGTCAAATCCTGGATTCTCTTCCTGAAATCTCTGAAGCATAAG	2.90783	8.9464	P	9.03322	P	7.48025	P	7.41948	P
CUST_750_PI400063302	JZ511844	TATTGTTGAGGCGGTTAAGCATGGCTACTTGAGAACAGATTCCGAATTTCTTAAAGAGCA	5.42392	11.4778	P	11.4599	P	9.08032	P	8.97868	P
CUST_427_PI400063302	JZ514472	AATGATAGTAATCCCCCAATACTGGCTTGATTGCTTCGGTAGCCTCCTCTGCATGGTAAT	2.22069	10.5482	P	10.4591	P	9.31377	P	9.3915	P
CUST_1629_PI400063302	JZ511852	TTAGCTCTTAGTCTTAAACTTGGACTCGTCAATTGAGATTCCTTTCTCCGCACGCTCACC	3.0175	8.84485	P	8.84981	P	7.16151	P	7.34644	P
CUST_984_PI400063302	JZ513790	TGTCGCTTTAGCATCATGCACCCGCTTTTTTGAGGCCATGTCTGCAATGAGAGAATCATT	3.08197	12.9148	P	12.8091	P	11.1704	P	11.3058	P
CUST_358_PI400063302	JZ513364	GATTCCAAAGTCAGTGATTTCAAATTCTTTAGTGGCTTCAGGTGCTGCAACCCCACGTTG	5.74102	10.3244	P	10.1575	P	7.66259	P	7.77672	P
CUST_556_PI400063302	JZ512527	CATGCTATAAAGAAACATGCCGAGTCCTAACGAAGAGAAGTTAGTACTTGTGAAAATAAA	2.38944	15.9445	P	15.8158	P	14.5778	P	14.6692	P
CUST_400_PI400063302	JZ514709	TTATGCTCATGAAGTATCGAGGCACTTGATGGAGGTATCGGACCATGTAGTAGTGTTTGA	6.09352	14.621	P	14.5883	P	11.9838	P	12.0109	P
CUST_1537_PI400063302	JZ512418	TCATTTTGGAGTAAACTACAGACTTCACGATGAGTTGTGATTAGCAAGGAGCATTCTCAT	2.12635	14.5589	P	14.5267	P	13.4682	P	13.4406	P
CUST_940_PI400063302	JZ512271	CTACTTTCTGTTCTTCTTGGCTCTCCAGACTTGGCGGGTTTCTCTTCCGACTTAGATTTA	3.04824	8.24159	P	8.19288	P	6.65239	P	6.56613	P
CUST_1215_PI400063302	JZ513566	AGAACTATCTGAAATCGCTGAACAAGCCAAGAGAAGAGCTGAAGTTGCAAGGCTTCGAGA	4.91075	15.7989	P	15.7607	P	13.4458	P	13.5218	P
CUST_1524_PI400063302	JZ514696	ACTACATAGAACCTTCTGTTTCTTCTGACAAGCGCCCTTGTTTGGTGTTTTTGCCTCGCT	2.24597	5.73567	P	6.23653	P	4.89504	A	4.74249	P
CUST_677_PI400063302	JZ512396	CTGGCGCAGTGTTGATGTTTCAGAAGTTTGAGATCAAGAAATGCATGTATTATGACAAAT	7.3848	12.174	P	12.2138	P	9.33508	P	9.28367	P
CUST_604_PI400063302	JZ512832	TTCGACAGAGCAACTGACTGAATTAGGCTCATTTGAGAATGAAGATTATAGTTCTTTACT	6.94019	11.7848	P	11.7627	P	9.04291	P	8.9147	P
CUST_902_PI400063302	JZ512022	GTGCTGCCTTGATGTCTGATATCTACAAGGAATACAAGGATGAATATGGGTTCATTTATA	3.58424	11.4372	P	11.4778	P	9.69379	P	9.53785	P
CUST_904_PI400063302	JZ514209	TTCTGCAGTCCTTGGTTCTGTGTACGTTGTTACTCGCTATTTCTATTTCGCTGGCTATGC	4.03936	14.159	P	14.1503	P	12.1865	P	12.0945	P
CUST_1180_PI400063302	JZ512296	CAAATTCTTTCAAGGAAAGAGGTCCCAAGTCTCCAGTTGAATCAGCCAAGTATTGGGAGA	2.53024	16.588	P	16.4714	P	15.0864	P	15.2944	P
CUST_205_PI400063302	JZ514464	CAAGGAAAATTTGTCAGCCTGATGTTGAAGGCCTCTTCTCAACCCTGCCTTTTCCTTTCT	4.68021	8.1471	P	8.18157	P	5.88735	P	5.98818	P
CUST_867_PI400063302	JZ513955	GCTTACGTAGCATTCTTGATGAAAATATGATTAAATCCGGGGAAAAATCTGTACAACGAA	4.67813	8.31508	P	8.34416	P	6.15245	P	6.05493	P
CUST_894_PI400063302	JZ513634	AGGATCAATATTCTCAAACCTTAGCCACTTCCATCAAGTTGCCCATGGGAGACAAGGTGT	2.15838	7.10814	P	7.27583	P	6.03868	P	6.12539	P
CUST_1009_PI400063302	JZ513858	CTCACTTCAGAACTAGCATTACTGCTAGTTGCAAGAGGCGAGTCTGAAACACTAACCATC	5.66887	7.08387	P	7.2562	P	4.77982	A	4.55413	P
CUST_1556_PI400063302	JZ513835	CTTCAAAACATGCTTGTATAACATCTTCAGCTCGATCGTTGCATCGGTGAGCCTTAGGTT	4.09775	7.84555	P	7.93579	P	5.82433	P	5.88735	P
CUST_1104_PI400063302	JZ513015	CGGCATTATTATAGACTGTAGCTTAACTTTCCCACCGCGTTTGTTCTGATACTCCATGAA	2.57458	9.73676	P	9.73676	P	8.35342	P	8.39143	P
CUST_733_PI400063302	JZ513055	AGAATCAGCAGGTTTCTAGTTGTCCTAATCCATCTTCCATCTCTGCTCCGGTTTTCCACT	3.2318	10.8989	P	10.8989	P	9.18978	P	9.22343	P
CUST_399_PI400063302	JZ512199	GAAAGCATCCCATATCTTTGACTCTTTCATGTCCGCAATAGCACCAGTGTTCCCATCGAT	3.06426	11.0862	P	11.0269	P	9.37726	P	9.50483	P
CUST_1318_PI400063302	JZ514254	TTCACATTCACTGGTTACTATCCTTTAAGTAGCATCACTATGGTTTAAAGTGTTTTGGGG	2.70447	15.2944	P	15.3459	P	13.9026	P	13.867	P
CUST_1618_PI400063302	JZ512763	GAGAACTATAGGCACCCTGTTGCAATTGAATGAGTAAATGTTTTTCACATATGGTTTCTC	4.0101	12.7799	P	12.8951	P	10.9459	P	10.7218	P
CUST_1411_PI400063302	JZ512820	TAATGACCAAAAGTAAGCACAGAAAGAAGCTCCTCATCCCAGCTGCCACTTAAGAACTGG	4.7015	8.41588	P	8.30292	P	6.05493	P	6.19763	P
CUST_1609_PI400063302	JZ513323	GAGGTTTTTGGGCTGCCTACTTGATATCAGATTGATATTAGTTAGGAACTGTTTCTTTAT	2.35651	17.4603	P	17.4603	P	16.2286	P	16.2186	P
CUST_1390_PI400063302	JZ513734	AACCGTGTGTTTGTTGTCTGTGTAATTGTAAAATTCCTCAAGGTTATGCTCATTTTGGTC	5.05405	13.4374	P	13.5574	P	11.2597	P	11.0602	P
CUST_1500_PI400063302	JZ513604	GAATTACCCCCCATTTACATATTTACCACGAAAAATGCTTCTGTCCCTTTTTCTTGGCCT	2.87471	8.79656	P	8.88013	P	7.38259	P	7.24727	P
CUST_1319_PI400063302	JZ513284	CATACGCAGAGCAGTATACAGCATTCTATGACTTGTTTCCAATACACCCTCTACTGTTTA	2.80217	11.5027	P	11.4887	P	10.0059	P	10.0124	P
CUST_1160_PI400063302	JZ512345	CACAGCCATGGCCATTGGAAGTGGAACCCATTTACCTGTATTCTTTGGGGAATTATCTCT	5.35122	10.7442	P	10.6986	P	8.33282	P	8.27028	P
CUST_1479_PI400063302	JZ512736	AAGGATCAGATTTTGCACCTACTTATGAAGACAAAGATGATGACTGGCATGTTAGTTGGA	2.09745	12.5804	P	12.4946	P	11.4599	P	11.4778	P
CUST_1767_PI400063302	JZ512730	CTAGCTTGCTCTTCTAAGGATGGTGATCATGAGCCCATTTCATCTTCTTCACACCTCCAT	11.1413	13.6213	P	13.5853	P	10.1054	P	10.1455	P
CUST_271_PI400063302	JZ514396	AGCACTCAGCTTCTTGTTGACATCAAGGTTAAGGCCAACAATGGACACCAACTCACCATA	2.08643	9.97723	P	9.97113	P	8.77746	P	9.04883	P
CUST_162_PI400063302	JZ512149	TGCTGCTGATTTTGGTGTTGTGAAATTATTTGCTACAAGGGTATTATGAGGGGAAGAGAG	3.5519	12.4315	P	12.5458	P	10.7843	P	10.5359	P
CUST_194_PI400063302	JZ513898	TTGAATGGAGTAAGATCCAGACTCCAACTGATAAGGTGGTGGTGCCTTACGACATTTTGG	2.07558	12.3409	P	12.3224	P	11.2699	P	11.2863	P
CUST_558_PI400063302	JZ513741	TAAAGAGCTTCTTGATCATCTTGAAAGTGTGCTGGCCAATGAACCAGTTACAGTCAAGAG	3.10782	13.8385	P	13.8385	P	12.2026	P	12.2026	P
CUST_413_PI400063302	JZ513172	GAAAATGGTGGAGATAAAAAGGTTGTTGAAGATCCAGCACGAACCGCAAAATATAGAACT	5.30118	7.85821	P	7.87437	P	5.39469	P	5.52527	P
CUST_468_PI400063302	JZ512262	GGCCCTGCAACAAAGAATTCAACGGTTCTTGTTTTGATGGAAAACAATTGTAGGAGTAAT	4.92888	11.4887	P	11.4102	P	9.12417	P	9.17221	P
CUST_201_PI400063302	JZ513712	TAGGTAGTTTTGTTTTTCTGTTGACTTTATTGGTACCTAGGTGTTTGATGAATTGTCTGG	2.56225	14.6904	P	14.7192	P	13.3615	P	13.3333	P
CUST_623_PI400063302	JZ514133	AATTCCTACCTAGGTGGTGAGTTCCATTATAGCACCGACTATGTCTCCTTCATGGGTCTT	2.03393	9.09911	P	9.15007	P	8.1092	P	8.09144	P
CUST_416_PI400063302	JZ512078	CCATAGCTGGGTGCCTGGTGTTCGTTTATCTATGTGATGTTTTTAAGTATTCAAAATTTT	2.87248	18.2774	P	18.2774	P	16.7905	P	16.7198	P
CUST_130_PI400063302	JZ513709	CCTTTTTAGCATAGTTACGTTAGAAATTAGGATTTGTTGTAACGGTCTAGATGGTTAGTG	2.92801	13.2446	P	13.2446	P	11.739	P	11.6503	P
CUST_1528_PI400063302	JZ513777	TGGGAAATAGCGTAGTAGTAGTATCACTCGAATATCTACATAGATAGATACCAGAAGATT	9.36402	7.08899	P	7.14235	P	3.86184	A	3.91525	A
CUST_1287_PI400063302	JZ514320	AAATGCAGTGTTCTATCTCATCTTCCGTCACTTGTCAGGATGTACACGTTTAGCCCTACG	3.62389	10.0481	P	10.0878	P	8.26275	P	8.15809	P
CUST_1469_PI400063302	JZ513399	ATCCTCTCCTATGGTGACTTCTATCAGTTGGCTGGAGTTGTTGCTGTTGAGATTACTGGA	3.40503	17.1249	P	17.1373	P	15.3695	P	15.3573	P
CUST_881_PI400063302	JZ512478	CAAAGAAAATTCCCTGCTTCAAGTAATCCCATCATCAGAAGACACATCCACCTTGTTTTC	2.574	7.30512	P	7.49898	P	5.99725	P	6.07883	P
CUST_1149_PI400063302	JZ513404	CAATTCTTGGCCATAGTAAAGGACGTGATGTGGTGCTTCTTTATGCATCGAAGTATCATG	2.38108	11.0366	P	11.0505	P	9.85274	P	9.73108	P
CUST_918_PI400063302	JZ512706	CTGGTAAAGGTAAGGTTTTTAGGGTCTTGGGGAGCTTTATAGATCATAGATATATGAATT	2.6623	13.2185	P	13.1661	P	11.7334	P	11.8258	P
CUST_50_PI400063302	JZ511853	TGCCTGGGCATTCGAGTGAAATTTCAAGAAATCTGAAATGATGTTGATATTGTCTTACGA	2.08309	15.9602	P	15.9445	P	14.8745	P	14.9128	P
CUST_1175_PI400063302	JZ514119	CTGATCTTCTTACAGAACAAAATACGGCTGAGGAACTCCAAAACCTTCTGATCCAGTTGA	2.92222	11.5277	P	11.4372	P	9.87512	P	9.99567	P
CUST_351_PI400063302	JZ513305	ATTGTTGGCTTCACTAAATGCCGCAAAGATGCTAAGAAACAAATTCAAGCGTTTGCCTCC	3.78309	13.2899	P	13.3032	P	11.3707	P	11.3833	P
CUST_1620_PI400063302	JZ513584	CAGTAGCTCTGGGAATGGGAACATCCCTTCTGAATTTGTAAATCATGGTCTTCTTCTCTG	5.36927	13.941	P	13.9063	P	11.4545	P	11.5434	P
CUST_25_PI400063302	JZ514109	CGGTGGTCTGAACTCTTATATTTACTCGAGCATCTGAAGGATGAGGAAATGCTGTACCCA	11.2463	8.899	P	8.97229	P	5.60466	P	5.28387	P
CUST_523_PI400063302	JZ514043	TTTGGAGGTTATACAGAAGAGAAGAACTGAGAAACCTGAAGTTCGTGATGCTGCTCGCGA	2.68066	17.0651	P	17.0377	P	15.6288	P	15.6288	P
CUST_937_PI400063302	JZ514099	TTGACGAAATGTTCATTACATTAAAGCATGGTGCTTGCATGTCCCTTCCTCCCTTCCTCC	2.32714	16.7729	P	16.7905	P	15.5801	P	15.5462	P
CUST_1596_PI400063302	JZ512259	CCTTTGCTTTGATATATTTGTAAGTGTCATTGAGCCAATCTTATCAAATGCAACCGTCAA	4.50148	7.20817	P	7.11143	P	5.08376	P	4.89504	P
CUST_786_PI400063302	JZ513269	AAACTGAATAGTACGCTTGGTCTTGATAGTTGCAACAAGCTGCATTAACGTCCTTGGGGA	2.05561	7.72911	P	8.04359	P	6.89767	P	6.79589	P
CUST_157_PI400063302	JZ512554	ACTTTGAGCAGATCATTTCTTGAATTTTGCGTTCTTGGCTGGGATAACCTTCCACGAACC	2.81307	11.4102	P	11.3121	P	9.85603	P	9.88198	P
CUST_822_PI400063302	JZ514305	ACTGGACATTTATGCCTAGTTAGAGAGTCTTGCTTTCAGGTCATCTGCAACAGCATCAAT	3.17	9.91958	P	9.94875	P	8.2138	P	8.32556	P
CUST_1108_PI400063302	JZ511964	ATAATAAGAAAAGGCCAATTTCCAGGTCATCTCGTGCTGGACTCCAGTTTCCAGTTGGTC	2.9029	15.8158	P	15.7087	P	14.1408	P	14.3088	P
CUST_988_PI400063302	JZ514317	GATCGAAGCGTAGGTGCTTTTATAGAAAAATCCTGCGATAGAATAAATTACCTTTTTGTG	2.62869	11.8258	P	11.8021	P	10.4662	P	10.373	P
CUST_819_PI400063302	JZ514623	CTTGTCGTAGTGAGAAAGGAAAAAGATAATGTATTATGACTGCACTGTTAAATTTCCCTG	2.49235	15.6233	P	15.7477	P	14.5393	P	14.1967	P
CUST_876_PI400063302	JZ512962	CTCGTGGGCTTAACTACCAACTTACATTTCCCAGGTTCAATCTCCTTGTTCAACTTTGGT	2.05921	9.12417	P	8.37679	P	7.72435	P	7.69243	P
CUST_1742_PI400063302	JZ513510	ACTAGCAGCTACTACCGTGGGGCTCATGGTGTAATAGTCGTTTATGATGTAACAGATGAA	3.47926	14.2327	P	14.2574	P	12.4386	P	12.454	P
CUST_394_PI400063302	JZ512532	CAAGCCAATATTACATCTCTTTCCGTTAACTTGCAACTGGTTTTGCAATGGCCTGCTTGA	2.00906	8.88892	P	8.9147	P	7.98536	P	7.80523	P
CUST_393_PI400063302	JZ513592	TTTGATGCGAATCGATCGGGCTTGGCTAACTTGTACCAGGATGGTTCAATGTTGACTTTC	3.76254	15.8246	P	15.8246	P	13.9129	P	13.9129	P
CUST_22_PI400063302	JZ514058	GTGTTCATCCACTTTGTGGATTTTATGGAGTTTTGGAAGTATGTACTTGAATTCTCTAAG	3.08069	17.3763	P	17.3551	P	15.7289	P	15.756	P
CUST_734_PI400063302	JZ512321	CCATTGTAACTTGTTTGAGTCGACCTTTTTCTGTGTTAATGATTACTTGCATTGTCCAAA	2.72249	15.0675	P	15.1169	P	13.685	P	13.6095	P
CUST_1562_PI400063302	JZ512294	CTTAATCTGAGAGGCTGCTGAAGCCACAAACAATATTCAACAACTTAATCAAAGAGGCTG	2.33391	9.02839	P	8.96458	P	7.84555	P	7.70192	P
CUST_376_PI400063302	JZ512595	ATTAACACCAAAAGGGTGCACTTGTTTTGGATTCGCTCGGAGTTCCATACCAATAAGCCT	2.89766	7.99303	P	7.9544	P	6.473	P	6.40465	P
CUST_1365_PI400063302	JZ513559	CAGTTGAATTAGATGGTCCATCTTTTGCATTTTTCCCATCCTTTCCATCTGTGGCATCTT	3.53636	7.46248	P	7.46248	P	5.69757	P	5.58286	P
CUST_1723_PI400063302	JZ514750	GACTGGATTGATACATAGCTGGTGTAAACATTGGTGGTGCACCAACTAGAAGCAGGTGTA	2.35951	7.93293	P	8.1092	P	6.93529	P	6.62987	P
CUST_647_PI400063302	JZ512163	AAATTTGCAACTAAATCCCCTGTTGAATGGCTCTAGTCTCTGCATCTGTTCTCATCCCAT	2.63577	7.33874	P	7.32603	P	5.76477	P	6.10355	P
CUST_779_PI400063302	JZ513299	AGGAAGCTCATGGATCTATTAGAGTTTAAGTTTCAACCCAATTTTGCTGTCCCTGTTTTC	2.25561	11.8492	P	11.8922	P	10.6616	P	10.7327	P
CUST_681_PI400063302	JZ513896	GGGCGTCATTGGTTGCTGAACCTTTGTGACTAATCCTATGCATAACTATAAATAAAATTA	3.17417	17.4962	P	17.6057	P	15.9445	P	15.8246	P
CUST_1291_PI400063302	JZ512008	CAGGCCTCGAGTTTGTACTTGTTGATAACGTTTAAAGTTGTAATAGTGCAATTCTTATGT	5.31287	12.0601	P	12.1349	P	9.76327	P	9.61274	P
CUST_704_PI400063302	JZ513713	TTGACAAATTGAAGACAAAGTTGAAACCCATCCTTAAAGTTGACCCCAAGATTCATATCA	2.37381	8.27028	P	7.94827	P	6.82646	P	6.89767	P
CUST_1228_PI400063302	JZ511902	AATGAGTGGGATGACTACTCAAGATACATGAACCCAGATGGAGTTGACATGCCTCATGGA	2.24108	12.362	P	12.3544	P	11.1822	P	11.2059	P
CUST_1290_PI400063302	JZ513663	CAGCAAATCCCTTTCTAATGGGATGACAATTCCAGCATACCCTTCTCAGTTGATGAACTT	3.41463	11.8184	P	11.7139	P	9.93354	P	10.0553	P
CUST_127_PI400063302	JZ511993	GATACCCTCCGACCTCCTATTTCTAGCTTAATTAGCTAATCAACAGCTATTTTGTAAATT	2.94244	18.0832	P	17.9762	P	16.4539	P	16.4915	P
CUST_1174_PI400063302	JZ514636	TTGTCTTAAGTGGCGGTGACCCTGATTATGTTGCCCTTCTACCATCTGGTTTTGCTATAC	4.36264	14.829	P	14.8883	P	12.7291	P	12.7378	P
CUST_1294_PI400063302	JZ513506	GCGCCATGGATTAATTAAGGATGATTGCATATGGATCGATGATACTCGATCTTATTATTT	19.9262	15.4748	P	15.5801	P	11.3428	P	11.0789	P
CUST_672_PI400063302	JZ513119	ACCAAGTTTCTCTGCAAGCCTCTCTAGCATTTTGAAGTTTTCAGCACTTTTCAATGCCCG	5.38849	6.56613	P	6.82646	P	4.12022	A	4.41261	A
CUST_694_PI400063302	JZ513132	GCATTATTTGCATGGTGAAGTTTAGGTGCTTATTTTGGTTTTGACTTCTGACAATGTCTT	7.99572	14.3088	P	14.4494	P	11.4278	P	11.3319	P
CUST_1711_PI400063302	JZ511862	AAGTTGTAGTTTTAGGTTATGGTTTCAATGATATTGGGTTTGTGGGTGGTGTGGTCTGAT	2.06217	17.4107	P	17.5954	P	16.6174	P	16.3003	P
CUST_648_PI400063302	JZ513994	CTTAATACTGACTTCTTCTGCATCATCCAAAACCAAATTCATGTACTCGTCAAATCCTAT	2.01196	9.26749	P	9.20132	P	8.18886	P	8.26275	P
CUST_354_PI400063302	JZ513111	AGCCCTGCAATCTGTTTTACAAGAGGACTTCAAGGCTAACGAGATTAAGGTTGGAGTTGT	2.55494	15.7665	P	15.6792	P	14.3287	P	14.4104	P
CUST_1442_PI400063302	JZ512506	ATAAAGTTATCAAGTCTCGTAAGCCATACTTGCACAAATCGCGACATCTGCATGCTCTGC	2.82868	13.7829	P	13.7743	P	12.2345	P	12.3224	P
CUST_742_PI400063302	JZ514539	TGGCGAGCATCCTCAACCCTTCAAAGTGACCGAGAATACTTCAGAATTTCCATATGACCA	2.70209	16.0848	P	16.064	P	14.6021	P	14.6784	P
CUST_566_PI400063302	JZ512012	AAGCTTCAATCCATGTGACCATGGCATCTGCCAGCTTGTTGAAGTATTCATCCACCTTAC	3.92948	8.76916	P	8.75773	P	6.79296	P	6.78525	P
CUST_1514_PI400063302	JZ514798	AAATGCAGCACGAGACAACAAGAAGAACAGGATAATACCGAGGCATGTTCTATTGGCCGT	2.06018	16.064	P	15.9814	P	14.9128	P	15.047	P
CUST_1694_PI400063302	JZ514324	CCACTCCGCACTTACAATTAGGATCAAAAAAGTTCCAAGTGAAACGTTGATATATATTTG	8.06095	11.793	P	11.7263	P	8.74448	P	8.75293	P
CUST_1830_PI400063302	JZ512855	ATTTGAATTGCACAGGAGGTGAAAATTCTCCCATGCACCTACATAGGTCCAGTACTAAGT	5.63841	7.23319	P	7.33542	P	4.59608	A	4.98196	P
CUST_71_PI400063302	JZ513846	CTGTTTCTCGTTCTTGATCTTCAGCAGCAGGTTCTGATGATCTTCTTGTTTTAAGCAAGA	3.85552	8.5319	P	8.48382	P	6.57486	P	6.54701	P
CUST_1474_PI400063302	JZ512089	CACTTGCTAGGCCTGAATACCTGATCATACAAGCACCAGAAGTCTTCGACAGTTTCGAAA	2.38304	7.97053	P	7.89421	P	6.72368	P	6.63546	P
CUST_1202_PI400063302	JZ513176	ACATGCCAAAACCACGGCAATGGCAAAGTCTGATCCTCCAGTTCCTTCTTGTAAACCAAT	2.85708	6.95598	P	6.77922	P	5.31143	P	5.39469	P
CUST_1582_PI400063302	JZ512194	ACCTCCACCATAAGCTTCTCTGCTGTTTCCCAATCCAAAGCCTTTAAACAAAGAGATTGG	4.49981	8.10551	P	8.05612	P	5.95751	P	5.86438	P
CUST_817_PI400063302	JZ514460	GTTTCTCTGGTGAAATTGAAATAGTTCAAAATCACTAGGAAGCTACTTTGGGCCAATGTC	3.29291	6.38382	P	6.65239	P	4.72257	A	4.87491	P
CUST_571_PI400063302	JZ514893	CTGCACAAAACAGTTGCTACCATCTCATCCCACCATAATCGTGAAAATGGTCTTGTGGAC	5.36784	6.84268	P	7.17578	P	4.54872	A	4.62107	A
CUST_1696_PI400063302	JZ512402	TCCACCAAATTTCACATCACCAGCGATACCTGGCCGTATAGCTTGAAATTCAGAAGAGCA	2.47587	7.82303	P	7.75902	P	6.54701	P	6.41917	P
CUST_60_PI400063302	JZ512956	GGAAAACCAACACTTTGATACGCCATTGACCATCCTTGATTAGGGAAGTTACTTGGTGGA	2.69798	6.46113	P	6.43952	P	5.07403	A	4.96286	P
CUST_1218_PI400063302	JZ512585	AGCTCGTTCTCAAGGAGTTGGATCTGCTGAAGGAGGATGCAAATGTGTACAAATTGATAG	2.02981	13.7158	P	13.6545	P	12.6546	P	12.6731	P
CUST_1225_PI400063302	JZ511985	TTTGAACAAGAAGAACAATGTCTGGTGAAGAAGTTATCGCAGCTGAAGCACCTGCACCTG	2.49852	11.6577	P	11.6152	P	10.2936	P	10.337	P
CUST_679_PI400063302	JZ511961	ACAGTGTGAGATCAAATTCAAGTTTTGATACCTAACTTTGAAGGCAAGATGGTGATGAAA	4.07237	13.8787	P	13.855	P	11.8258	P	11.8561	P
CUST_592_PI400063302	JZ514338	AGCAGGCCACATGCATAAAATCAAACCTGAAAGCAACTCCACTATAACATTCCTTGGGGG	2.42925	7.35792	P	7.25103	P	5.907	P	6.14093	P
CUST_1257_PI400063302	JZ512203	ACAATGATCTCTGCAGGTACATATACATATCCCAGGGCGACATCTGATAATTCCCCTGCT	2.69553	7.76852	P	7.78956	P	6.38033	P	6.31661	P
CUST_514_PI400063302	JZ512841	AATTACTGCTCCTCTTCTGCACATTAGTGCCTCTAGTTTAATATGATTGAAAGAATGACC	3.5319	15.1669	P	15.1669	P	13.3526	P	13.3404	P
CUST_1172_PI400063302	JZ512446	GTTCCTCGGGTTCTGACATGCTTTAGTAATTCTTTAGTAAAGATGTGTTTGACCATTTTA	2.76393	14.1059	P	14.0983	P	12.6786	P	12.5921	P
CUST_1608_PI400063302	JZ514398	TAACTTTTGACTTTAGAAGCTAGGACCTCCCCGAATTGTTTGAGGAGTTCTGGAGGAGAG	3.18535	8.49783	P	8.18886	P	6.69139	P	6.65239	P
CUST_788_PI400063302	JZ513263	CATAAATCCACCACAGCTGCCATTTTCGCAATCTCTTAATAAAAAGAATTTCTCTCTATC	6.68276	9.7774	P	9.70744	P	7.03414	P	6.96982	P
CUST_1286_PI400063302	JZ514972	CCTTAAAGCATAAAGGGCTTTGTATCGGGGAGTTGATGGCATCAAAGTTGGTTCAATTGC	2.596	13.7943	P	13.7829	P	12.4053	P	12.4194	P
CUST_1371_PI400063302	JZ513892	TTTTGCACGTTCAATTGAAGAAGCTTGTGGCTTCTGGAAAGCTAACCAAGGTCAAGAACT	3.80571	15.756	P	15.6977	P	13.7666	P	13.8308	P
CUST_644_PI400063302	JZ514014	TTTAATTTTTGGTTGCTGCTAAAGTCAGAGGTTGGTCCGAGTCGCCATTCTGACTGCTAT	2.17949	7.18065	P	7.00962	P	5.92123	P	6.02106	P
CUST_1543_PI400063302	JZ512301	AAACTCGCACATCTTCTTCACCGATGACCGCACCTTCATGATTACTGATTGTTAGTAGTA	3.87101	8.60669	P	8.61344	P	6.73369	P	6.58103	P
CUST_1584_PI400063302	JZ513081	AATTCGATGCATTTGTTGCAAAGTTTGCTTGCCTCAGCAGGTCAGCCTGATGAAGGAAGT	8.61511	8.11063	P	8.11722	P	4.9522	A	5.0619	P
CUST_823_PI400063302	JZ513347	TGGCCAACAAATAGGGCATTTATGTATTGATCAAGTATTATAGTGATATCGAGCCAACAT	2.75658	11.5952	P	11.7724	P	10.3244	P	10.1175	P
CUST_175_PI400063302	JZ511866	CTTTGTTCTTGCTTTTCAAGTTCCTGTCAAAAGACTTGGTCAATGCTGTACTGACTTGCT	2.06176	11.6785	P	11.5952	P	10.5359	P	10.65	P
CUST_1414_PI400063302	JZ512816	CAAGCATTTGACCATTGCTTTTCTTCACCTTCTTTAGCTTCCTCAAAAAGTACCAGAACT	3.31525	10.1809	P	10.2483	P	8.4216	P	8.54933	P
CUST_372_PI400063302	JZ514407	AAACAATGTCCTTTCGTTTCGTTGTTGCTTTTGGACGCGGAGTATATAGGAGACCGAAAT	3.51572	6.93529	P	6.88783	P	5.0089	A	5.18657	P
CUST_81_PI400063302	JZ513406	ACCCACAATGGATCTTTAATTAGAGCAGCAGCAAATCCTCCCACGTATGCGTTCATGTCT	2.11895	6.89088	P	6.68349	P	5.38002	P	6.02764	P
CUST_1707_PI400063302	JZ514283	ACATTGCCTTAAGAATCGGAGTTCCATCATATTGATAATACTCACCCAATAATGGCTTCA	2.20722	8.37418	P	8.27365	P	7.12654	P	7.23682	P
CUST_1664_PI400063302	JZ512502	GATTCTGGTCTGTCAACAAGTGGATGATTTCCATAGCATGCCTTAACATGCGAACTGCCA	2.01125	9.27552	P	9.3067	P	8.27921	P	8.28682	P
CUST_1240_PI400063302	JZ514213	GTGATTTGCCCTTCTTTTAGCTGTAAAAGAACTGGTCTTTGATCTCCTCCAAAGCCCAGG	2.31144	7.67369	P	7.73421	P	6.51732	P	6.473	P
CUST_435_PI400063302	JZ512945	TAACAATGAGGAGCAAGGTTGTCTAGATATTTCAGCTTTCAATATGGGCTCATTTCAATC	6.65883	8.7076	P	9.01813	P	6.14093	P	6.11426	P
CUST_179_PI400063302	JZ514827	GCACATGAATATTAATCCACCACTAATCGAGACAGGGACGGACAGTAACAATGTATGGCA	2.78339	8.23524	P	8.22049	P	6.79589	P	6.70615	P
CUST_1613_PI400063302	JZ514339	TAAAAAGCTTGCTGACAATTGCACTGGCCTCCAAGGATTCCTTGTTTTCAATGCTGTTGG	2.41712	15.6288	P	15.5278	P	14.2659	P	14.3441	P
CUST_719_PI400063302	JZ513632	GATTGGACGTCATTGGTTGCTGAACCTTTGTGACTAATCCTATGCATAACTATAAATAAA	3.17892	17.7574	P	17.7574	P	16.1295	P	16.0481	P
CUST_661_PI400063302	JZ513163	AAGATCATCGAGAAGAGTGGCTATCAGGCTCTTCCATGGGTGAGATACATAACAATGGCT	3.15283	14.9461	P	14.9064	P	13.2446	P	13.2946	P
CUST_915_PI400063302	JZ513488	GAAGGTGTGAAAAACCTTGAAGACGACGATGAAGCTTACGAGAATGTTTAGAAAATCTAG	2.04238	15.8501	P	15.8342	P	14.8173	P	14.8066	P
CUST_1745_PI400063302	JZ512243	ATTTAAGCAATGAATCAGCTGCCTGAACCATTCTGGCTGCACGCCATCTCCATCATGAAA	2.22276	7.86828	P	7.65212	P	6.60785	P	6.60785	P
CUST_874_PI400063302	JZ514697	AAATGTTCATTGGCTCAGAACCAGAAGCACTCAGTATATCTAGCAACGAATCCTGCGGCT	2.19446	9.23541	P	9.18169	P	8.04735	P	8.10202	P
CUST_1098_PI400063302	JZ514977	TGTTAGTGTGAGCCTCTTAAAGTTCATTTGGCCTCTCACAATATCAGGGGCATCCACAAG	2.51886	11.2059	P	11.191	P	9.80747	P	9.92389	P
CUST_136_PI400063302	JZ512017	TAATTGGGTGTACCTGTGCATGCTCTTACATGAAAGATGATGATGCTTTACCCCAAAAAA	2.44397	13.3615	P	13.419	P	12.2138	P	11.9882	P
CUST_1376_PI400063302	JZ512869	ATTCATTAATCTGGTCAAAGAATGTGAGAAGCATATTGCAGAGGAAGCTAACGAGCTACC	3.50613	11.019	P	11.019	P	9.27874	P	9.1394	P
CUST_921_PI400063302	JZ513267	AAGATAGTTTCACAATAATGGTCCTCATCATCTTGGCACTACGACATGTTCCAGCCAGGA	2.10856	5.45485	P	5.31928	M	4.28774	A	4.33387	A
CUST_663_PI400063302	JZ513963	AAGTTTAACTGATAGATGCGCCCTTCATGAACAGTATTAGGAGGACCGATTATAGTCCCG	2.05694	8.68684	P	8.81569	P	7.69243	P	7.72911	P
CUST_763_PI400063302	JZ513373	TCATACCAAAAGTATTCTTAACAGCATCAGCAGCCCCTTGGGCAATGTTCTTTACTTGCT	2.37175	8.54933	P	8.35995	P	7.05099	P	7.36639	P
CUST_211_PI400063302	JZ514385	GTGAAGGAGGAATGGTCCCAGAGATATTGTTGTTGTACAAGTCCAGGCTTATTAGACTCT	2.02963	8.61834	P	8.70309	P	7.67369	P	7.60531	P
CUST_651_PI400063302	JZ513985	TTTTTCAAAGACGGTAGTAAGCTTGCTGATAAGCTGGTGCCATACCATTCCCATAGCCTC	2.93166	10.5866	P	10.5482	P	9.01328	P	9.01813	P
CUST_1622_PI400063302	JZ512145	GAATGGCCGATGAAGAAGATGCAAAAACCCTATATTTCTTTACCCAACAAGCAAAAATGG	8.00597	8.67522	P	8.69721	P	5.73567	P	5.6346	P
CUST_722_PI400063302	JZ514667	CGTCAGTGCTGCTACTCATCATAGCTTGTTTTTGGTTCTGCATTCTTATGCTTGTATATC	5.32739	7.41107	P	7.40482	P	4.86221	P	5.12682	P
CUST_27_PI400063302	JZ513555	GGTTAAGATTAAGACTGTTGAGGAGAAGACCACTGGTGGCATCTTATTACCTACAACAGC	4.2557	14.1261	P	14.115	P	12.055	P	12.0073	P
CUST_61_PI400063302	JZ512489	TTCTCACCGAGTGGGAAGAGTTCAGGACTCTTGATTACCAGAAGGTATACGATAACATGC	6.93865	15.9762	P	15.9212	P	13.1105	P	13.1975	P
CUST_639_PI400063302	JZ512826	ACAGAATCTTCTAACAGCACGAAGTGCACCTCTTTGAAATCATTTGCATACTCTCTAACT	2.02848	8.66047	P	8.60669	P	7.62904	P	7.59733	P
CUST_103_PI400063302	JZ512430	CCACAAGTTCAAAATCCAGGAGGGTACTGAGTAATTAGAAGAACCCTCACTTTCTGTCCA	2.96139	6.14093	P	6.27792	P	4.65081	A	4.63549	A
CUST_1773_PI400063302	JZ512132	CGGCGACAAAACCAATATACAAAACAGTCAGAAAATTGCACCAGCTCCCGATTATAGCAG	3.44434	7.40482	P	7.02004	P	5.41174	P	5.44468	P
CUST_1336_PI400063302	JZ512385	AGTTGTTGGATTGAGTACTCAGCACTGGTTCTGTCAGCAAATTGTACAAAACCACATCCT	2.84196	10.8844	P	10.8739	P	9.30055	P	9.44395	P
CUST_1727_PI400063302	JZ513243	CCAATACAAAGCTGCATTGCCCGATAGCTTCTTCATAGCGCTTGAGCTTTATCATGCATG	2.70661	8.13991	P	7.97053	P	6.61874	P	6.61874	P
CUST_1184_PI400063302	JZ512108	CAAGTTGTGGTTGGGTAATGGTGCAAACATGAATAATTTTGATGCAGAATAACTTCTTTC	3.83437	15.1282	P	15.208	P	13.3129	P	13.1453	P
CUST_1186_PI400063302	JZ513264	ATTATTAGCCTTTCCTTTTGGGTCTGGACCCATTAACTCTCTTCGGGATTTCAGTTGTTA	3.18511	7.26178	P	7.33874	P	5.57433	P	5.68351	P
CUST_1301_PI400063302	JZ514499	TTCCGTTCATCCTCCTCAGCATACTACGAGTTTGGCTACGTTGATTTTGAGCTGTACAGT	2.47618	7.54055	P	7.60531	P	6.2931	P	6.23653	P
CUST_655_PI400063302	JZ513970	TCTTCCATCAAAACTGACTTGGGCTCTAAAACAAACGTTCTCCCTATAGATTTATATGTA	2.05087	9.3915	P	9.37186	P	8.31048	P	8.38041	P
CUST_829_PI400063302	JZ513171	CCAGTACAGGATTGAAGGATGTTAATCATGGTTTTGCCCTCCTCGCTTTATTCTTCAATC	2.61026	8.69721	P	8.64824	P	7.25103	P	7.32603	P
CUST_963_PI400063302	JZ513778	GCGACCTTTGGAGGCTTAAATGGATAGTCGGGAGGAAAATGGATCGTGACTAGAAAAACT	3.59131	9.93354	P	10.0553	P	8.23838	P	8.0614	P
CUST_1733_PI400063302	JZ513754	GAGCCCAAAAACGTCGGTCTTTTTGTAATTTGCCTTCAAAAGACTAAGCTAGTTCTTTCT	3.67197	8.22568	P	8.4547	P	6.42503	P	6.50224	P
CUST_1601_PI400063302	JZ514180	TTATAAAGGTCTTATGCGACGGCATTTTCGGTTCTGTTGATAGCTTGGGAAGACACTGGC	2.18146	11.5703	P	11.5364	P	10.4512	P	10.4049	P
CUST_17_PI400063302	JZ514289	ATTACTGGAATCAATCGGCCACTCTGCGTAACATAAGATATCCATTGCAACTGAGGATGC	2.16765	9.33508	P	9.33111	P	8.28682	P	8.1471	P
CUST_735_PI400063302	JZ514713	TTAAGTCCCACCAGGCAAAAGAAAACGTTCTGCTCATGTTCTCACCAACATGGACCACTT	19.3309	13.0779	P	12.9462	P	8.73392	P	8.74448	P
CUST_633_PI400063302	JZ512358	ACAGCTGAAGCAGTTGGATATGGGGCTGTTAAGTATGCTGATCTGAAAAACAACCGATTG	2.06923	13.3909	P	13.3977	P	12.3844	P	12.3059	P
CUST_668_PI400063302	JZ513937	GTTCCACATTTGATCCGTCTTACAACAGACATTACACTTTCATTCACTCGTACAATATAA	2.29682	11.563	P	11.4702	P	10.0644	P	10.5695	P
CUST_1705_PI400063302	JZ515010	ATGGCACCCATTATCAAATTTGAACTTGAGGAGAATATTGCTAGGAAATGAGTGAAGTAC	21.9465	16.1134	P	16.1134	P	11.6785	P	11.6366	P
CUST_865_PI400063302	JZ514118	TCCACTCTGTTATCCTTGTAAGGCTCAAAAACTTTCCCAAGCCCTTGAAGTGCACTTATG	2.45605	8.84981	P	8.7371	P	7.50563	P	7.4886	P
CUST_528_PI400063302	JZ512477	ACACTTCGTTGTGTGCTGCTCAAATCGATCCAGCATCTGACGTTTTGACAAGACTGTAGA	3.56114	6.96982	P	6.94877	P	5.03976	A	5.21416	P
CUST_920_PI400063302	JZ511981	GGCTGTTGATCACAAGCCATCAACAACAATAACTGTTGATTTTGATTGGAAGTCTGGTGT	4.80354	13.1975	P	13.2033	P	10.917	P	10.9556	P
CUST_776_PI400063302	JZ513303	ATTTGTGAAGGTTTCTCGCCGTGTTACATCATAAACCATTTATAACTCCTTGAGCTCCTC	3.73177	7.65212	P	7.76852	P	5.79659	P	5.82433	P
CUST_1281_PI400063302	JZ512123	TGTCTATCTATTTGCTGCTATTGTTGACAGGAGCTTTCTGAGACAACATATTACTTGTAG	2.36493	13.2076	P	13.2595	P	12.0073	P	11.9763	P
CUST_392_PI400063302	JZ514665	AAGCAAACAATTCCGCATTATTATTTGACGGTAGATACCTGTGTTGACAAACTTATGGAG	2.16059	11.832	P	11.8396	P	10.7759	P	10.6728	P
CUST_96_PI400063302	JZ511927	TTGCTGAGTGTCCAAAGGACAGACTCGTCAAGTTTATCTGGATTGTAATGGATCAGCTGC	2.41263	8.82072	P	8.74448	P	7.45224	P	7.57175	P
CUST_239_PI400063302	JZ513724	CCTGCACTCTCTCGGGTTTCGTCTCGTGTCTTTAGAGATTCAAGTATATCAACAACTTGG	3.31599	7.34212	P	6.13414	P	4.96286	A	5.05452	P
CUST_32_PI400063302	JZ512283	GAAAAACCTGAGAAAAGCGAGAAGGTTGAGAATCTGAAGCTACGACGGAACTCCGTTGAT	3.21658	12.1207	P	12.0996	P	10.4246	P	10.4246	P
CUST_964_PI400063302	JZ513097	TAGGTGGTGGTGGGTTTGAATTTTTTGATGATGTTGATGATTATGAGCAAATTGTGGTGA	3.38851	16.7198	P	16.9058	P	15.0368	P	15.0675	P
CUST_567_PI400063302	JZ513902	TTTTGCAACTACGTAGTGCAGTTTTAATGGCATTTCCATGCAAGTCAATTTGTGACTGTT	4.85317	15.5907	P	15.6084	P	13.2739	P	13.3674	P
CUST_473_PI400063302	JZ511807	GCGGCAGCGTGGGACATGGAATGGAAAGAAGGCTGACAATGACTTCTATAAAAAGATTGT	3.17119	11.5827	P	11.5583	P	9.96463	P	9.8463	P
CUST_1709_PI400063302	JZ513755	TGGTGGTCCCTTGGAAGATAAGGAAAAGACTTTCGAGCAGCATCATTCTTCAGATTAACT	3.30516	10.0927	P	10.1326	P	8.40167	P	8.37418	P
CUST_10_PI400063302	JZ514944	ATTTGCGTGTCTTCTTCTTTTCCTTGTAACGCTGGACAGCACTACTCCTGGTATCTGAAG	3.72965	6.50224	P	6.54701	P	4.64332	A	4.60785	P
CUST_327_PI400063302	JZ513035	GGGTAGTGAAAGGTTCGACGATATGTGTTCACATACTTCCTGACATCATCTTCCTTGGTA	2.11087	9.13691	P	9.17221	P	8.0216	P	8.13184	P
CUST_1534_PI400063302	JZ513526	ATGCAAGAAAAAACTTCTGTGTGGCTGAAAACTCCAGCTGGTCCTGCCTGTGTGACAAAA	2.63486	6.62987	P	6.26724	P	5.0619	A	5.03976	P
CUST_1072_PI400063302	JZ512847	TTTTTGACTAAGCAGTTCCCTCTCTGTATTCAGCATTGCCTTTCAAGAGCCTTATCATTT	2.81384	16.5682	P	16.5583	P	15.0061	P	15.1353	P
CUST_379_PI400063302	JZ512267	ATGGATAGGGGATGGAAGTGTCACATGGAGCAGTAAAATCAGAGTTCACCTTGACCTTTG	3.74542	7.83277	P	7.74694	P	5.9312	P	5.83826	P
CUST_625_PI400063302	JZ512038	TACCCAAAATATCATCATCCCTGAATAAATGATACTCTTTATCACCGAGCTTGACTTGGG	2.28129	8.39629	P	8.39629	P	7.18458	P	7.22829	P
CUST_1761_PI400063302	JZ514349	TGTTGTCAACAACTTGTCTCCTGCTATTTTTCTCACTCGCTGTATCAATCCATGCCGCGA	6.98605	10.706	P	10.1373	P	7.57175	P	7.66259	P
CUST_1827_PI400063302	JZ513837	ATGATATGTGACATAGGCAACTTGTACTTTCTCTGGCCACTGCTATCTTCGTCATCTCCT	2.29792	7.46562	P	7.45705	P	6.25477	P	6.26724	P
CUST_546_PI400063302	JZ514281	GAAGAAACACGAAGATGGATTTCTCTACGTCACATACAGTGGGGACAACACATTAGGGTG	3.41269	15.2869	P	15.2404	P	13.4893	P	13.4962	P
CUST_1073_PI400063302	JZ512955	TAAAAATTACCCTGTGAAACCTTCACCGGAACAACCTTACCACCCTCTTGGTTCAAATTT	3.27066	9.51289	P	9.49395	P	7.74694	P	7.84074	P
CUST_863_PI400063302	JZ514033	TCATTGGTGGTGGTGACAGAAATATTAGTGTTGATCTTCCTGAACTTGCCAAGGCCACGT	6.35561	13.0482	P	13.1817	P	10.5695	P	10.3244	P
CUST_757_PI400063302	JZ513257	CAATATCATTCCTCTCCTTGTGGGAAATGTTGGGCTCATCTTTACCAAGGGTGATTTGAA	2.16963	16.3443	P	16.3935	P	15.2869	P	15.216	P
CUST_691_PI400063302	JZ513841	GTCTTTACATTTACACTGTCATTCACAACAAATTTCTGCTCCATTAAAACAACCTCCTCA	2.17047	6.32173	P	6.19061	P	5.05452	P	5.22181	P
CUST_1610_PI400063302	JZ512071	GGTTCTGATCGATAACATCAACGATGACAACGAGCTTGCCATAGTCTTTGCCGTAGTTCA	2.0579	10.6616	P	10.5695	P	9.53037	P	9.61836	P
CUST_1088_PI400063302	JZ514829	AGAGATTTAACTCCTCCTGCTTGAAGTATAACCTTCTCTACCTCATCCTTTGGAGTTTCA	4.15552	9.60431	P	8.44513	P	6.9621	P	6.97728	P
CUST_1457_PI400063302	JZ512631	GAATTTTTTGTTAGCTTTAATCTGGCCATATCAAGAGCACAAGTGAGAGTAAACTTTGTG	3.96924	5.10853	P	6.03868	P	3.50456	A	3.66493	A
CUST_1210_PI400063302	JZ512047	TGTTCAGGATAAGCTCATGTACCATAGCACTAGCATGTTTAATTTGATCAAAAGTACCCT	7.88191	6.76138	P	6.9954	P	3.85289	A	3.9468	A
CUST_250_PI400063302	JZ514869	GCACCAAGCCTTGTCCTGCTGATGCTCCCTAATTAATTAATTGCTATAATTATTTATAAC	3.06215	18.3697	P	18.3697	P	16.7198	P	16.7905	P
CUST_429_PI400063302	JZ512050	AGAATTATTATCACTGGGGAGCCACGTGGTTATGGATATGTCAAGTGTCGTAATGGTGAA	2.59203	10.8646	P	10.8294	P	9.46668	P	9.47914	P
CUST_1310_PI400063302	JZ514946	TGTTCTCTCACTTGCTGTCTGTGAAATCTGCATCAATAACATCTCCTTCGGGTCCCTTGT	2.45051	8.70309	P	8.76615	P	7.43084	P	7.45224	P
CUST_1590_PI400063302	JZ513308	GCTATTATGGAGTTACTTCTCTGTTGTTTTTACGGATCCGGGCTCTGTGCCTCCAAATTG	4.53948	11.6052	P	11.6503	P	9.49395	P	9.39657	P
CUST_1729_PI400063302	JZ512876	ACATTCCAGGATAAATTTTGATGGTCTTATCCTTACTGGCGGCGCGTCGATGTAGTTCCT	4.42591	7.36639	P	7.37662	P	5.2891	P	5.16196	P
CUST_1079_PI400063302	JZ512680	GGTGAGCTCTTTGAACGTCATTGAGGAAGAATGGATCTCTTTGCTTCGCTTGTCATTGCT	77.3882	11.3319	P	11.2699	P	4.93446	A	5.1193	P
CUST_504_PI400063302	JZ511806	TCCTCTGTTTTTCAGTTCGAGTTCTAGTTATTCAGATTCTAGTTTCGGAGGATTTTCATC	7.61418	9.00352	P	8.99954	P	6.18454	P	5.96115	P
CUST_252_PI400063302	JZ514500	TAGCATTAGCTTTCCAGGAAGAAAAAGTCCCAGAAGGATCAGTCTGATATAGTGCTGGCA	2.43064	7.24171	P	7.19347	P	5.89118	P	5.98134	P
CUST_926_PI400063302	JZ513328	CATTAACAATGCTCTGGGCTTCTTGTTCTGCAGCTAACAAGAGTTGGATTCCATTTTGCC	2.47477	8.52485	P	8.51094	P	7.32016	P	7.10103	P
CUST_1637_PI400063302	JZ513691	TTTGTTAGGGTCCTTGGGCCAGTTTTCCCTTCTTAGCCTTGCTTTGGCTACTCTTAATCT	4.27756	10.03	P	8.97868	P	7.39262	P	7.42244	P
CUST_1828_PI400063302	JZ513587	AGAACCTTTCCAGTTATCAGGGTATACATATTAAGCACATCCGCTACAGTAAACTCGAAA	2.35608	8.00615	P	8.04735	P	6.8106	P	6.77012	P
CUST_1002_PI400063302	JZ514057	ATGCGATTGGGATTGGAGGCGCTGATTTTTATGATGGGAGATTGTGTCTGTTTTTCTCCC	3.70503	13.1754	P	13.2076	P	11.322	P	11.2821	P
CUST_610_PI400063302	JZ513450	ACCTTGTATACTGCCATTGCAGATGCTTTGAAGCCATTTGTTGCTTTCAAGCCACAGGAT	2.12939	10.2573	P	10.2837	P	9.16574	P	9.19437	P
CUST_1129_PI400063302	JZ512447	TTAGAGAGAGATGACTAAGCAGAGAAAGTAGAGAGAGAGAGACATACAAGTCTCTGCTTC	2.39481	7.91254	P	8.00384	P	6.58595	P	6.8106	P
CUST_1019_PI400063302	JZ511865	GGTTGGTTCTTATTGGGTTCTTGCATGGCCTTGTGTTTTGGCCGGTTCTATTGAGTTTGT	2.63264	11.2239	P	11.2239	P	9.89927	P	9.75556	P
CUST_1242_PI400063302	JZ513579	GTACAGCTAAACCAGCCCCAACTACGCTAGCACTTTCACTCAAATGGTTAATTAAGAGGG	4.56094	8.50514	P	8.2657	P	6.11426	P	6.27792	P
CUST_1448_PI400063302	JZ513793	CCCTTGTTGAGATCTTCGTATGCATTTCCTGCTTCTTCAAACTTGCATTTTCTTGAAACA	5.05173	8.03617	P	7.99303	P	5.67782	P	5.67782	P
CUST_673_PI400063302	JZ514276	GGCATCCTAGTTGTTCAATGAATTAAGAAATTTGTTGAATCGGACAGATATTTCCAAGCT	5.70677	13.3278	P	13.3674	P	10.8294	P	10.8405	P
CUST_300_PI400063302	JZ513869	ATGCTGCTTGTCATCATTGTGCTTGCTAATGACTTCTACATAATCCGCAACAAGATATAC	2.17402	8.15809	P	8.24159	P	7.23682	P	6.92214	P
CUST_1841_PI400063302	JZ514625	AACTAAAGGATGGGCTTGTGATCGGATGCGCATTTAATCACGCCATCTTAGATGGTACCT	3.44147	11.3615	P	11.3976	P	9.61274	P	9.58033	P
CUST_1401_PI400063302	JZ512866	GAGGACATTTCTGCTGCCCTGAATGCTCTAAAATACCCCAAGTATGATATATTTCAGAAA	3.26575	15.5165	P	15.4561	P	13.8209	P	13.7369	P
CUST_1140_PI400063302	JZ512555	AGAATGAAATCTTGCCACTATTCTAACCCCTGCATCCAATAACTCCATATACTTTGCCAT	2.21644	8.54608	P	8.63491	P	7.46966	P	7.41483	P
CUST_584_PI400063302	JZ513640	ATCATTTTGGCTAAACTTCCTAAGTTTGGCAACGCAACCCGGCTCTTCAAACAGCAATTC	7.18112	8.12236	P	8.00071	P	5.6659	M	4.76876	P
CUST_561_PI400063302	JZ512888	TTTCGAAAATGAGGCTCTGAAGCCTGTTTATCAGAAGGATTCTGGTTTTGTGCTCATGCC	2.34577	10.1236	P	9.9829	P	8.79656	P	8.84981	P
CUST_350_PI400063302	JZ514577	TCGGTGGCAATCTTTCTGCTATTACTTCGATAAACCTGGCTATTGCCTACTGGCTTGATC	3.32866	6.69139	P	6.70615	P	4.9278	P	4.99986	P
CUST_203_PI400063302	JZ514691	GTGGCTTTTGGGGTCCATATTTTTATATCATTCTCGATCCCGCTGCTGGCAAGCATAGTT	3.38936	8.16177	P	8.22568	P	6.41917	P	6.44624	P
CUST_1369_PI400063302	JZ512990	TCTTCCAATATGACCATGGTATAATGGATCTCACAAACCTAATATGTTCTTAACTGGCCT	9.23962	8.09847	P	8.02939	P	4.90245	P	4.80975	P
CUST_1_PI400063302	JZ512752	GAGAAAGGCATCTTTGAAGTCTGATGAATGCAAGTATTCCTCGTCTGATTAACAAGAGTG	2.71507	13.6037	P	13.5535	P	12.1634	P	12.1118	P
CUST_638_PI400063302	JZ514370	TTTAGAAGAGTCATCAACCTCAGACTTCCTCGAGTTCATCTCAAAGTTCCTTTTGTTGGA	2.65336	7.90382	P	7.78012	P	6.41553	P	6.45276	P
CUST_642_PI400063302	JZ514716	TCTCGAAGAGTTCGTACCCATATACGAAACTCGGCCCATCAAGAACAACATGTATGGGAT	4.33454	11.6366	P	11.563	P	9.43745	P	9.53037	P
CUST_438_PI400063302	JZ512263	TTGGATTTGGGATTTTAGTTGACTTCCCTCGTTGCTTGTCACAGAACATGCGATGACTGG	2.39563	11.0505	P	11.0712	P	9.7774	P	9.82343	P
CUST_272_PI400063302	JZ513622	GAAAAAGTTTGATTTGTGCCAGAACTGGCTAACTCTCAGGAAGCTCTGGAGGAAACCAAC	2.82806	11.9838	P	11.9086	P	10.3776	P	10.5152	P
CUST_1626_PI400063302	JZ514530	TCGGGTTTCAAGAAGCTCCCTAACCAGCACATTGTCCTCAAATACCTTAAGAGTCACGAT	2.62885	6.72368	P	6.51732	P	5.13286	P	5.31928	P
CUST_1231_PI400063302	JZ511901	CTGTCTTGGTTGCTCAATCTGTCTTTGGGCCGTCACAGTAAATTATTTGTAAGCCCCTTA	5.07565	13.0385	P	13.0551	P	10.7218	P	10.6847	P
CUST_1550_PI400063302	JZ514312	GAGTCTCCAAAAGCTTCGTCAGGACCTCCAAATCCTCTACTTTGTATATCTACTTTCATC	2.42282	6.82646	P	6.82215	P	5.52091	P	5.57433	P
CUST_1046_PI400063302	JZ512520	TAACTTAAATCAAGAATTCGACATCACTTGGGGCGATGGCCGCGCCAAGATTCTCAACAA	3.45099	11.812	P	11.793	P	9.9829	P	10.0481	P
CUST_1267_PI400063302	JZ513306	CGAAGATTTGTGTCGTATGTTGGAGATTGTGTAAGAGATTTCAGTTCTTTTTCTATGGTT	2.52311	14.1503	P	14.1742	P	12.8678	P	12.7863	P
CUST_658_PI400063302	JZ513273	ACAGGAATAGATTTCAGTGACAGAAGAGCCCTTTGTGCTGATAATCTTCTATATTCTGAA	4.36683	6.53756	P	6.62382	P	4.37547	M	4.53274	M
CUST_267_PI400063302	JZ512027	GAAGATCTTGAGGACCCCACGATTCTCTTCATAGATTAAACCACTAATACGCTTTACTCC	5.22601	7.00962	P	6.9274	P	4.38578	M	4.77982	M
CUST_803_PI400063302	JZ513223	AAGCAAACTCTACAATCTCTTCATTAGTCCCTGGCTCCTGTGATCCAAACTGGTTGCATG	2.18548	10.8294	P	10.7639	P	9.61836	P	9.71896	P
CUST_1516_PI400063302	JZ512170	TGTCTTTGTTCTGAGCCAAATATAAGAACCCAAAAGCACCCACTATTGCTCCTAGCTTCC	5.87738	6.86487	P	6.89767	P	4.33387	A	4.31834	A
CUST_1463_PI400063302	JZ514042	TGTTTGTTAGCAAATACAGCAGCACAGCATCCCTCAACTCATCCTCATTCAACGAGAGAG	2.14256	10.2403	P	10.2039	P	9.03322	P	9.21231	P
CUST_156_PI400063302	JZ512195	CAGTCCCTAAATTATCCACTCTCTTGCTCAAAAGATTTTAACTTCGATCCCTCAAAATTT	2.2765	8.54151	P	8.58463	P	7.42244	P	7.33007	P
CUST_1467_PI400063302	JZ512625	CATGATTTTTCTTTAGTGGATTAAAATGAGGGCCAGTGGAATTGCAGCCATTAGTGGTAT	3.08114	7.21434	P	7.22829	P	5.58286	P	5.61285	P
CUST_562_PI400063302	JZ514831	ATCTTAACTAGAAACGGAGCGTTAGAAAAGAACCACCTGTACTTGCCACTCGTTGAAGGG	2.54084	7.12352	P	7.0784	P	5.75265	P	5.75866	P
CUST_19_PI400063302	JZ514707	AAAGATGGGCGCCAACCGGATCTCCATGGTCCTAAGGTTGCGGTGGAGGAATGATTGGAG	2.43561	16.6174	P	16.6052	P	15.3082	P	15.3459	P
CUST_99_PI400063302	JZ512332	TCTTGGACCTCAGAACTTGTCACACTTGATGAGGAAAATTGCCCTGTGACAAGCGTCAAT	2.46851	10.7327	P	10.7327	P	9.52311	P	9.33508	P
CUST_873_PI400063302	JZ512643	CTATGGGAATCATGAACAGCTTCATCAACGATATCTTTGAGAAATTGGCTCAGGAATCCT	2.32867	18.5076	P	18.5642	P	17.2985	P	17.3344	P
CUST_1022_PI400063302	JZ512986	AATGATGGAGTCACAATTGCTCGAGCTATAGTGCTACCTGATGCCATGGAAAATGCTGGT	2.32256	12.9907	P	12.9567	P	11.8021	P	11.7139	P
CUST_1368_PI400063302	JZ511729	TCTGGACAATTTGGAACCTGTTTTAAGGGAAGATATTCAGAAGATATGGGATTCTGTTCC	4.22203	8.2138	P	8.31048	P	6.27352	P	6.09489	P
CUST_1737_PI400063302	JZ511960	GAGGAACAAGCTTGTCAAGGCTATGTATTTTAACAATAATCTTCATGGTGTACCTTTCAA	2.00314	12.5857	P	12.5657	P	11.5952	P	11.5517	P
CUST_741_PI400063302	JZ512496	ATTGGTTCATTGCTTTGCGGGGAGATCGAGAAGTGTCACTATTGTTGTTGCTTACCTGAT	2.49109	12.8849	P	12.5804	P	11.3615	P	11.4702	P
CUST_941_PI400063302	JZ514522	GGATTATCCAGAAGAATATGGTACAACCTAATCATTTTGGTTATAAACGTGTTAGATGGC	3.86228	8.0101	P	7.97491	P	6.02764	P	6.05846	P
CUST_68_PI400063302	JZ513340	ACTTAGATTTTGAAAGTTACTAGCTGATGGAGAGCTAGAAGTGCCCGCTGCATATCACTT	4.76999	13.0221	P	12.9612	P	10.6909	P	10.7843	P
CUST_1378_PI400063302	JZ511776	GTGACAGGAGACTTGGAAGTTGATGAGAGTGCACGTGCGAGATTTATTATAGTCAAAAAA	3.07974	15.9814	P	16.0481	P	14.4207	P	14.3632	P
CUST_281_PI400063302	JZ511876	AAATAGACAAATCTAAGTGCAGCAAAGCGAGGAGAGCGAATCCAAAGCTCAAGCTCCCAA	2.03987	6.34044	P	7.06503	P	5.61285	P	5.73567	P
CUST_552_PI400063302	JZ513003	GTAGAGCCAAGCCTTGCCACTTAAGATATATCGAGTGGCAAATTCATAATGTCAAGCGGG	3.65738	7.61465	P	7.77672	P	5.8044	P	5.84535	P
CUST_246_PI400063302	JZ511977	CCAACGATATTGCAGTAGTTGCCAAAGAAGTTCATCTTTCATTAAGATCTCCACCTACTG	2.54277	10.61	P	10.5359	P	9.20132	P	9.25171	P
CUST_1488_PI400063302	JZ512649	TGAAGAAAAAGAAGGCCAAAAGGATTTGATCTCATTGGGATCGTTGAAGTGGCGCAAGCC	2.57758	15.7607	P	15.756	P	14.3874	P	14.3972	P
CUST_717_PI400063302	JZ513643	TAAATACCCGGGAGGCACGGATTTTTCGAGATTAGGAAATTGGCAATCTGGCAGAAATCC	2.6023	7.39262	P	7.34644	P	5.84535	P	6.13414	P
CUST_1159_PI400063302	JZ514584	AGACAATAGCAGATATTGACACCGTAACTAAAGCCATATCCAATGCCGGTGCTTTCCAGC	2.14065	7.84074	P	7.78437	P	6.68349	P	6.74552	P
CUST_949_PI400063302	JZ514981	TATTATTATTCTCGAAGTACTTAACAGCGACGCGCATCCGCCGGAGAATCGCGAAGAATT	4.04582	9.01328	P	9.01328	P	6.90982	P	7.08387	P
CUST_1507_PI400063302	JZ512280	GAAACTAAAACAAAAACACAAACTACCCTTCATCAGACAGATTTCTCTTAAGCCCTCTCT	2.27676	6.41553	P	6.30054	P	5.04675	M	5.29537	P
CUST_1752_PI400063302	JZ511732	CCCTATTATTGAAGGAGGAGCTGGAAAGGAAGTTGCGCTGCAGCAAATAGATTATCGAGA	3.70094	11.8561	P	11.8184	P	9.95669	P	9.94204	P
CUST_97_PI400063302	JZ511921	TCTTATTAAACCGGTTCGTATAGAGGCATTGAAGAACATATGGCAGCATGTAGTACGCAA	2.25527	9.35527	P	9.42635	P	8.39143	P	8.04359	P
CUST_380_PI400063302	JZ513544	TCATCTCTGAGCCTGGAGCACAGCATATGGAGGGTCTTTTGACACATATATATGAGCTGT	4.41814	11.9004	P	11.8649	P	9.75556	P	9.72288	P
CUST_820_PI400063302	JZ513173	AAAGTTCCGACACAATCGATAACGTTAAGGCCAAAATCCAAGACAAGGAAGGAATCCCGC	2.39741	14.699	P	14.5678	P	13.3462	P	13.3977	P
CUST_752_PI400063302	JZ512934	TTCAATGTCCCATTTGAGTACAATGTGATAGCAATGAATTGGGACACCATCAAAATAGAG	2.86507	10.8928	P	10.9265	P	9.44395	P	9.33821	P
CUST_948_PI400063302	JZ513169	GTCATCAAAGGTGGTGGTTCGGGAATTGACTTCGTTTAATGTATCTTTTCAAATGCTATA	5.16974	15.5624	P	15.4654	P	13.0844	P	13.2033	P
CUST_851_PI400063302	JZ513530	ATTTAGATGGACTCATTGGGTCACTCCAACAGTTAACCTTTGAAGGTCCATGGTGATCGG	13.9434	12.1349	P	12.074	P	8.30292	P	8.30292	P
CUST_183_PI400063302	JZ514808	ATTCCAGAGGCTTGTTCGTGAAATTGCTCAAGACTTCAAGACTGATCTGCGTTTCCAGAG	2.72954	18.4555	P	18.4555	P	16.993	P	17.0207	P
CUST_1111_PI400063302	JZ512835	TTGCTCTTCTAGTGTCCTCGTCAGCATCTTGGTATATGTCACGGAAAAATTTGTTTAAAG	2.52674	8.46499	P	8.54933	P	7.18065	P	7.15911	P
CUST_530_PI400063302	JZ513929	GAACACCACATAAAATACCCATCAAAGATCAGACCCTAGCCCAGAATTTGCTGCAAAAAA	2.30981	7.40197	P	7.42244	P	6.10355	P	6.30531	P
CUST_629_PI400063302	JZ512684	ATTTAATCGATTGTGACCAAAATCAAACCGTGCCTGAAGTAATCGACCTCACTTCACCGA	2.75224	9.34591	P	8.91937	P	7.71504	P	7.62904	P
CUST_1627_PI400063302	JZ512517	GAGGACAGTGGAACTGTAGACCAAAAATATGGGAATACTGCTAGGGGCAATGGCAATGAT	3.71128	12.6317	P	12.6429	P	10.7148	P	10.7759	P
CUST_340_PI400063302	JZ513585	GCTCTTCTTATGTGATTTGAAGCGATCTAACACATGGTCTGGTGCTAAGAGAGCCTTCTC	4.06036	8.85668	P	9.1394	P	7.06503	P	6.88783	P
CUST_1832_PI400063302	JZ513601	TTTATGCGAAGACGAGGAAGAGAATAGCAAGACAAGAGGAACCGTGCCGATTACTGATCT	5.63002	10.8001	P	10.7759	P	8.28352	P	8.30622	P
CUST_1303_PI400063302	JZ512326	CGCGGTGCTGGCCAATTGATAGGTGCGATATGTGTTTTATGCATTTTGTTCCTCGTAAAT	2.76544	7.06503	P	7.24727	P	5.71575	P	5.66154	P
CUST_1045_PI400063302	JZ514768	AGTTTGTGTTGACCATCACACGCCTAACAGCTTCTTCAAAACCAGCTGTTCTCCCGTTTT	2.12514	6.74147	P	6.56961	P	5.64132	P	5.49465	P
CUST_1441_PI400063302	JZ513482	AAGTAACACATCTCTTACTTCTTCTAGAGATGAGAAGTTGTCCCAGGCTGGATGGAGGAG	2.27799	13.7783	P	13.6816	P	12.5246	P	12.5599	P
CUST_676_PI400063302	JZ513694	CATTTTGGGTGTCATTCTTTCCAATTCAAAAGCTTGAACCGAATCAATTATAATAGCAGC	5.95923	6.13414	P	5.75265	P	3.29015	A	3.44639	M
CUST_1717_PI400063302	JZ514115	TTTGGAAAATCGACAACACCAACCCATACCACACATACAAATGCATATCCATATTGCCAA	2.64886	10.373	P	10.3309	P	8.94152	P	8.95162	P
CUST_1704_PI400063302	JZ514215	ATTCATGTCTAAATTGTTTCCGCATCCAAATTCCGTGGCATGGAATGGAGTAAACGGAAA	2.74209	8.47528	P	8.5998	P	7.10814	P	7.05639	P
CUST_95_PI400063302	JZ511934	ATCACTTACCGGCAACTCTTACGGGAAATGTTGCCGGAATGTCTCCTCATTCTATGCTAA	5.40314	11.4208	P	11.2821	P	8.88892	P	8.9464	P
CUST_1519_PI400063302	JZ513903	CCTTGCTCAGTTGTACATTCAGATGAAACATGTCTATATCATCTATCTGTGTGTTTTTCA	2.73884	15.4349	P	15.4349	P	14.0281	P	13.9346	P
CUST_1008_PI400063302	JZ512041	CTGCATAGAATCCCCCATCTTTGTCACTAGATGATTTGCCTTTTCCAGAAGTAGATTCAG	2.24146	7.52508	P	7.43084	P	6.30531	P	6.32173	P
CUST_1805_PI400063302	JZ512052	TCTTCATTTCAAGAGCTCTCTTATAAGGTGGAGCAATTGGAGGCTGTACACGATCCAAGC	3.4828	6.58916	P	6.67397	P	4.80043	P	4.86221	P
CUST_1557_PI400063302	JZ512920	CACTGCATTGTATTGTCGGTCATTACTAGATATGAAGTTTGTTTCCAGATTTGGTTATGA	2.20983	15.2404	P	15.3362	P	14.2327	P	14.0561	P
CUST_1058_PI400063302	JZ512931	AAAGATGGTTGTTGAATTGGTAGGCCCATTAGGCTGTAGACTACGGAGTACAGCCTGTAT	2.5721	6.98487	P	7.48025	P	6.04166	P	5.69757	P
CUST_923_PI400063302	JZ512941	CCCAAATATAGCTATAAGGACTCCTTTTGAACTTCTCCGCAACTGATAATATCATCTCTA	2.11063	8.34833	P	8.45089	P	7.33874	P	7.30512	P
CUST_1521_PI400063302	JZ512704	CGAAGACAACATTCCGGCAGAGCTTTTTCCCACTTATAGTACAGTAGAATACAATTTGGT	6.80253	7.11143	P	6.98487	P	4.32399	M	4.24017	A
CUST_619_PI400063302	JZ514207	TAAGTCGTCTGCAAAGGATTCTACCCGCCGCTCGGTGGGAATTGTACTTCATGGCGACCC	2.52693	17.0866	P	17.0866	P	15.6483	P	15.8501	P
CUST_405_PI400063302	JZ514066	AACCCAAGGCTGAAAAGAAAGAATACGACGAGGATGATTTGGCTAAACTCCAGAAGAAAA	2.73626	14.6353	P	14.6426	P	13.2137	P	13.1598	P
CUST_1010_PI400063302	JZ513183	TATCAGGAGAAGCAAGATGTGCTAGGTGTCAAAAGCATCAATTGTGAGGTTGGTCTACCT	2.27563	12.8272	P	12.8626	P	11.6503	P	11.667	P
CUST_1132_PI400063302	JZ512570	GCTTTTGAAAGTCCGCCTTATCAAGAACCTTGCAAGAAAGGCCTCCAGCATGTAATCTTG	2.33449	7.50563	P	7.43694	P	6.12539	P	6.37098	P
CUST_626_PI400063302	JZ513466	AAACAACAGTCCTTATCTCTCTCATGTAGTACCGGAAGTGTGGATGCAAATAGCGGTCCA	2.09875	8.18397	P	8.1471	P	7.08387	P	7.10814	P
CUST_1277_PI400063302	JZ514840	TGAACTTTTGAAGTACAACGGCCCTATACATTGTGCTGGTGTAATCATCCGTGAAGATGG	2.87534	10.3309	P	10.389	P	8.9147	P	8.75773	P
CUST_1236_PI400063302	JZ511811	GGTATGGAGTCAATTTGGTGTTTCTTATTGTAAGTATGTCCTTAGAAGACGAAACTGTTA	5.08935	16.4714	P	16.5682	P	14.2745	P	14.0701	P
CUST_1445_PI400063302	JZ513628	TTCCTCAGGAATCAACCCTTGGCTAGCTGCACCCAACTCCTGAAAATGTATCAGGAAAAT	4.07546	15.6483	P	15.6233	P	13.5632	P	13.6545	P
CUST_746_PI400063302	JZ513477	TAAAATGAGGGCCAGTGGAATTGCAGCCATTAGTGGTATCACCAAGAGCGTGAATATGGA	2.23864	7.94827	P	7.91509	P	6.82215	P	6.71596	P
CUST_501_PI400063302	JZ513762	AGTTAGAGAATCTGAGGGATCTTGTTGGTGGTGGAAAAAACGTTGCCCACATGTCAAAAG	2.77629	12.0895	P	12.1051	P	10.5866	P	10.6616	P
CUST_259_PI400063302	JZ514455	TGTTAGTGTGAGCCTCTTAAAGTTCATTTGGCCTCTCACAATATCAGGGGCATCCACAAG	2.46172	11.191	P	11.1822	P	9.8172	P	9.95669	P
CUST_44_PI400063302	JZ513084	CCATGGTAGCACTGAATAGATTTTCTTACTAATTGATCTGTTGCTTACACTTGGGAATGT	2.51556	10.4363	P	10.6005	P	9.29114	P	9.08389	P
CUST_154_PI400063302	JZ511974	GTAACTGATGAATCTTCCTTCAACAGTAATTGCTCTCTCTTAGTCTCTTTTATCATTCAG	3.31824	7.22829	P	7.08387	P	5.47597	P	5.37536	P
CUST_1113_PI400063302	JZ512694	TTCGAGTCCATGATAATGAGGGATCATCGAGAATATGGGGTGGCAGACATGAGCATTACA	3.97771	9.20637	P	9.29114	P	7.19347	P	7.32016	P
CUST_1823_PI400063302	JZ514690	TCTATCACAGTAACTTCATCCTCAGGTGCATCAAGATCTTGGTAACTTCGTAAACGGGAG	2.13909	7.69243	P	7.6191	P	6.67802	P	6.43952	P
CUST_859_PI400063302	JZ512912	CATAGCGTTGATGAGAGAAATATAGGTGGAGCTGATAACAATGTGTCTGCCTTTGCATAT	4.84117	12.2446	P	12.2446	P	9.94875	P	9.98971	P
CUST_108_PI400063302	JZ513552	ATGTGTGCTTGGAAACTGAGATGTGCGTAACGTTTCTTGAGTTTCATCGCTTGGTTTGCG	2.69404	8.10202	P	8.1542	P	6.80753	P	6.58916	P
CUST_1765_PI400063302	JZ512843	TTGTTTTGGTATACCCTTATAATCACCATACACCAGCGCATATTCCAGAAGCTCCTGCCT	4.14828	6.21462	P	5.8691	M	4.16872	M	3.80997	M
CUST_609_PI400063302	JZ512802	CAGGCAGAGAAGAGTAAAAAGCCCTTGCAGAAGACGAAACCTTTTGGCCAAACGGTAAAA	2.1446	14.4207	P	14.3704	P	13.2033	P	13.3864	P
CUST_1071_PI400063302	JZ512853	TGGAACTCCCTCAATGGACTTCAGCAAGACAGCATCTACTGCTTGTTGATCATCCTTCTT	2.90531	10.0644	P	10.0481	P	8.47528	P	8.55987	P
CUST_751_PI400063302	JZ511875	TAGCCGTACCAGTTTCAGTGTGATCAAATTATGAATGTTCCTTCTCCTGAATTCATAATT	9.51924	14.115	P	14.1261	P	10.8405	P	10.8989	P
CUST_1356_PI400063302	JZ512437	AGTAAAGCCACATGCTGATGGTAGCGGTTATTTTATTTCTTTGAGTGTTGTGAACAATAT	2.54178	12.8951	P	12.9017	P	11.5774	P	11.5277	P
CUST_346_PI400063302	JZ513249	TAAACTTGAAGGTTTGCCCGGTGTTCTTTTTGTCCTTCCTGATTCTTATGTCGATGCTGA	2.39911	14.8531	P	14.8968	P	13.6213	P	13.6037	P
CUST_559_PI400063302	JZ511849	CTTTAATCAAAGCAACCTCTAAAACAAGTCCATGTTCCTCAAACAAGGGCCGGATTTCCT	3.50656	6.39847	P	6.69139	P	4.80975	A	4.66001	A
CUST_355_PI400063302	JZ513459	TATGATTTTCATCCATGGGAAGAGAAGGCAAGCATGTTTCGGCAGAGATTACAAGTGGAA	3.96182	5.72536	P	6.04665	M	3.9468	A	3.85289	A
CUST_371_PI400063302	JZ512712	TAGGCTAAAATTTTGTATCCTCAAGCTTGTGTTTGGAATTGAGACAACCAATGAGAAGAT	2.52639	15.9321	P	16.0346	P	14.6904	P	14.6021	P
CUST_1575_PI400063302	JZ514397	TCCTGATTTATTACTCATTCATACCGAATCTTTGAAGGGTTCCATCCATTAAATGCGGTC	3.64631	13.0844	P	13.1105	P	11.2166	P	11.2454	P
CUST_164_PI400063302	JZ511897	TCTAGGACTGCAGTTTGATTGGTCCAAGCGGAGCTACAATGTTACTCTTCCTCACAACAA	2.63409	11.8777	P	11.812	P	10.4439	P	10.4512	P
CUST_1389_PI400063302	JZ512449	AACCAGCAACAGTAATTTCACAAAAAGTTGCTCGACTTGATGGACTACAACAATATCTAA	2.2599	10.7843	P	10.61	P	9.60431	P	9.43745	P
CUST_295_PI400063302	JZ514329	GATCCTTTCATCTCCAGAAATTGTGGTTTTCTGCTAGAACCTTGATCTGTATAATATGAT	6.48241	12.7627	P	12.8184	P	10.1236	P	10.0644	P
CUST_1542_PI400063302	JZ512670	TTGATTATCAACAGTTGCACGGATCACATGTGCAGTTTGATCCACACTTGCAGGTATGCC	4.07844	9.98971	P	9.98971	P	7.99303	P	7.93036	P
CUST_802_PI400063302	JZ513247	CTCGGTTTATTGTTTGAGACTAGGCATTTCTCAAATGATGCAATATTTTGGCATGGAAAA	2.11175	12.4741	P	12.4869	P	11.3833	P	11.4208	P
CUST_342_PI400063302	JZ514441	GGCTTCAAGAACTCGTTAATACTGAGAGACTTCTTGGCTCTTTCCTCCTTGTCAGCAATC	2.01879	9.88198	P	10.0059	P	8.91937	P	8.94152	P
CUST_161_PI400063302	JZ511721	TAAGATTGTATTTTATGCTTTCATGAATGAAAATCAGGATGGGGTTCGACTTCTGGCAAA	2.53341	15.9119	P	16.0123	P	14.621	P	14.621	P
CUST_496_PI400063302	JZ514454	AATTTCTGCAAAAGCATTCTCATATGCTAGCAATGGTCCCCGGTTTTGTGGCTCTGAGAC	2.11218	8.09638	P	8.0614	P	6.99069	P	7.00962	P
CUST_1384_PI400063302	JZ512462	TCATAATGCACTATTCAAATGACAATTCACAGAAGCCACCAAAGAATTATGCCCCATCAG	4.31113	7.05099	P	6.93529	P	4.81794	A	4.9522	P
CUST_1386_PI400063302	JZ512657	TTTGAGGAGGTTGGATGATCCTGAGAATGCACCTTTCCTGGAGAGTATTAGAAAGTCCGA	2.56429	13.2391	P	13.2185	P	11.832	P	11.9086	P
CUST_470_PI400063302	JZ513327	TTGTGACCTCTAGTCTCTCTTTACGCGTTTGTGCATATATGAATAAATAAGAAATGGGTT	3.37033	11.9763	P	12.0109	P	10.2674	P	10.214	P
CUST_462_PI400063302	JZ514456	AGATATGCTTAAGCATATCAAATCATCATCCTGAGCACTGGCAGCCATCATGGAGTGTTC	2.9637	13.9233	P	13.8011	P	12.174	P	12.4156	P
CUST_597_PI400063302	JZ511697	GACACTTTGTGAAGAGAGGCGTCTTATTACTCAAAAATTGCCATGCTCTCAAGCACATCC	2.31982	12.3224	P	12.3313	P	11.0862	P	11.1394	P
CUST_69_PI400063302	JZ512085	GTTGCGATCATCCGCGCCGCTCCTGATCTTTAATTGGTCATAATATAACGCATGAAGAAC	2.13397	7.17578	P	7.38751	P	6.17179	P	6.20442	P
CUST_1068_PI400063302	JZ513192	CAACTCCAAGGAGGGTTTTGCAGAAAAATTCTCAGATGAACCTTAGCAGACAGAAATGAA	3.01946	9.8463	P	9.8319	P	8.24804	P	8.24159	P
CUST_370_PI400063302	JZ513909	CCTAACTATATCCAAAGTGCTACTTTCTATTTGCTCGTTGCTCACCGATCCAAATCCTGA	3.22743	16.1947	P	16.2286	P	14.4914	P	14.5512	P
CUST_335_PI400063302	JZ513260	TCCTGAACCAATTAGATGGTTTCGATTCACAAGGAGATGTCAAGGTCATCCTGGCTACAA	2.32772	16.7392	P	16.6882	P	15.4095	P	15.5801	P
CUST_678_PI400063302	JZ514445	CTGAATACCGATGTGCTCGCTACTCTTGCAACTGCACTTTATACATATAACACAGACACA	4.0263	8.24804	P	8.26275	P	6.21835	P	6.27352	P
CUST_1655_PI400063302	JZ514217	TATTGTGACTCAGGTGAAAACTGAGTCCACCGATGGGTACAATGCTGTTCAAGTTGGGTA	2.23361	9.24533	P	9.30055	P	8.19096	P	8.03617	P
CUST_580_PI400063302	JZ513394	GTACAAGATTGGGCAACAGCAATTAATCAATCTTTGCATAACAGTCCTGCAACAAATCCA	2.23428	5.96703	P	6.09489	M	4.69555	P	5.04675	P
CUST_115_PI400063302	JZ511924	ATCTCAGCAGCATCAGCTGCACCTAGGATCAGCTCTGGTTGAATGCTACTAACATATGTT	2.04955	9.69379	P	9.74679	P	8.65252	P	8.71744	P
CUST_780_PI400063302	JZ512159	TGGTGATATGCCAGAATTGTTTCAATATGGAAGACAGACTTTGCAGTTCATTATCCATTA	2.42328	15.2271	P	15.3151	P	14.0162	P	13.9721	P
CUST_1355_PI400063302	JZ513022	TGGCATCAAAGATGCTTGATCTGCTATCGCCTATGAAGTCCGTGGATACCACATCATCTT	2.31304	9.28367	P	9.32373	P	8.09144	P	8.09638	P
CUST_325_PI400063302	JZ512788	TTTCCCTGAGCTTCTATTCTCATCTGTAACTGTCTTTGCACCTCAAGTTGTTCATGAAGT	2.8864	7.85384	P	7.44403	P	6.08688	P	6.15245	P
CUST_1633_PI400063302	JZ513451	CACATCCACTCCTGTAAAATTTGAAAGGGTTGTTATGAAAGCAATGTCCGAAGCAAATGA	2.22558	9.78883	P	9.80163	P	8.7115	P	8.5706	P
CUST_930_PI400063302	JZ513282	CACAGAACAATCTAGAAAGCCGCACAGACTCATCAACCATACCAGAAATTTGATTATCTG	3.9144	6.59754	P	6.52432	P	4.61589	A	4.56839	A
CUST_531_PI400063302	JZ513064	TCTGCAATTCCATCAGACATAAACAAACTCCATCTCACCAACATTTTTCTGCTATTTCTT	2.72037	6.08688	P	6.10355	P	4.40038	A	4.90245	M
CUST_455_PI400063302	JZ513995	GGTGTGGAACTCATTTGAAAATTTGTGTCGTGTTATAATGGTGAAGACTTTATTTCCTTC	2.04107	14.939	P	15.0061	P	14.0315	P	13.855	P
CUST_563_PI400063302	JZ512207	TGCCATTGTTGCAGGAAGTTGTTGTAATCGAAGGTGCAGCCCACTTCATCAATGAAGAAA	4.34155	16.2922	P	16.2687	P	14.1503	P	14.1742	P
CUST_1217_PI400063302	JZ514261	TTTCAGATGCTCATCTACTAGGGTAGGCTGTGATGGAGGAATTTCTCTGTCTGAAGCTCT	4.70263	11.9086	P	11.8492	P	9.6654	P	9.62538	P
CUST_585_PI400063302	JZ514904	TAAGCTATGGCGATAATAGGAAATGATAATAGGAGAATTAAGCCGCGGAAGAGGCTCCCG	5.32746	6.45276	P	6.43188	P	4.15929	A	3.89846	A
CUST_1425_PI400063302	JZ513952	CATTTTTGGAGGAGAGTAACAGCCATGAAGATCCTCCACTACATACTCCTGTGTGAGTTT	2.05493	8.02939	P	8.54608	P	7.27583	P	7.22147	P
CUST_452_PI400063302	JZ512018	ATTCGGGATCAGAAAACAGGAGGGTCCATTGTATTCATAACCTCCTTGATCGGTGCATAG	2.24065	14.7192	P	14.699	P	13.5272	P	13.5632	P
CUST_336_PI400063302	JZ512966	CTCTGGCTTATCAACTGTGGTATTCTGACGGCAAACAATATTTGCAGTTTCCATATCTCC	2.42047	7.6191	P	7.67081	P	6.44624	P	6.2931	P
CUST_979_PI400063302	JZ512314	TGAGCTTTATTCTCTTCCACAGCAAACCTGGTGAGTCGTGCTTCTTCACTATCTCCATCA	2.82811	11.9164	P	11.8258	P	10.2573	P	10.4852	P
CUST_1816_PI400063302	JZ514174	GGGTGATGACATTGATAGCGAGTTGCAGAGACAGGATGCTGAAATTGACAGATATATCAA	2.62643	11.7804	P	11.6872	P	10.373	P	10.3084	P
CUST_1821_PI400063302	JZ513444	GTTCCTGCTGCAAACTTGTCAAACTCAAACACGCCCATGGGTCCATTCCAAATAACAGTT	2.33257	10.7639	P	10.6728	P	9.39657	P	9.5962	P
CUST_21_PI400063302	JZ514482	ATTTGTATTGGACTGTGATAACAGTCTTGCTAGTCCATTTCTACGCAGATCACCCTGCGG	2.50944	9.29114	P	9.53785	P	8.10202	P	8.07223	P
CUST_1545_PI400063302	JZ512982	GTGCACGAGCAAACTGGTATTGGTATACTTGAAATGTCCATATCCATCCCATTAATGACC	2.58779	7.83841	P	7.83277	P	6.49586	P	6.43188	P
CUST_1472_PI400063302	JZ513493	GGGGGTCATCATAATATTGCTCTTCGTTCTGTGCATTAACATCACTATTGCTGTCATTGT	2.68431	9.54947	P	9.58671	P	8.18157	P	8.10551	P
CUST_1375_PI400063302	JZ514747	AATGTTTATCGATTTGTGCAAGAGGCTGAAGATCATGAAGGGTTCTGATGCTATTGGATT	2.82215	15.691	P	15.6599	P	14.1786	P	14.1786	P
CUST_615_PI400063302	JZ511956	GCATTATTCTTAACGATTGGTACCACAAGAGCGCGTATGAACAAGCCACTGGTCTTTCTT	14.2795	11.5434	P	11.5214	P	7.74085	P	7.65212	P
CUST_242_PI400063302	JZ514528	TGTTTTTCTGAAACTTCTCCACCTTCCTATCAGCAAGCCGTTTTGATGTTGTCATGGCTA	2.95928	10.4049	P	10.3675	P	8.80261	P	8.83931	P
CUST_670_PI400063302	JZ513913	TTGTGAGGAAACAACTGGCACTACCCAGCTGATTCTGCAGTTACTGGAGAGTCAAAGTTT	3.0947	14.6426	P	14.6122	P	12.9567	P	13.0385	P
CUST_461_PI400063302	JZ512406	GAGAAGATACTACATAAACCCTAGCAGAACCTCTGTTTTACACATCCAAGTACAGTATAG	2.44904	7.96185	P	7.8663	P	6.70615	P	6.53756	P
CUST_1593_PI400063302	JZ513901	AGTACTTTTCCCCTTCAGCAAAGTTGTCCAGTATTCCTGCAGCTCTGTTTTCCTTGGTCA	2.11299	9.92389	P	9.92389	P	8.82072	P	8.86847	P
CUST_1473_PI400063302	JZ513760	GTGGAATAGTCACCTAGCAGGTGATGTAAATGGTAACTTAAGATTGTGATATTTAGCAAT	2.88492	14.1891	P	14.3088	P	12.8091	P	12.6317	P
CUST_1097_PI400063302	JZ512824	TTCTCTTGTGAGGACTGAACTGAGAGCTTATTTTTGTACCAGTATACACCTTTGCTATTT	5.22132	8.22049	P	8.31508	P	5.87557	P	5.89118	P
CUST_982_PI400063302	JZ511793	CACATACGGCTTTGTAGTAGTAGTAGTAATTGGTGAATTTGTGTGTTCTTATTTATGTGC	3.02725	10.5695	P	10.6616	P	9.1065	P	8.92855	P
CUST_1558_PI400063302	JZ514063	ATGGTATTTTTCATGCTGATCTTCCTCCGGCAAGTCGGGCATTTACTCTGAGCAGCTATT	3.64304	8.76233	P	8.8275	P	6.90356	P	6.95598	P
CUST_294_PI400063302	JZ514646	TGGGAATCACATTTTGTCTGTTTGGAATTTTGCTAGCAACTTCTGTCTGCTGTTTGATTT	2.18994	16.7777	P	16.7636	P	15.6792	P	15.6002	P
CUST_387_PI400063302	JZ512947	GCGGTTGATTTTTAGTTTGATCTGTTTGGGTATTTTCAGATTTAGGTGGTTTGTGTTTGT	8.01738	16.6327	P	16.6764	P	13.6623	P	13.6405	P
CUST_369_PI400063302	JZ514564	ATGCTGAATCTTTCTTTTCTTTTGCTTGCTGATGCAGTGATGCATTCTTTGTTATATCAG	2.17665	13.6095	P	13.7031	P	12.5599	P	12.5085	P
CUST_1635_PI400063302	JZ513874	GCTCGTTCTTTTTCAATTCGTAGTCTATAGTTTCAAGTCTTGAAACTTGGAGTAATGACA	4.07043	7.44745	P	7.39262	P	5.427	P	5.36272	P
CUST_1161_PI400063302	JZ512338	TATGTTACCTGTATGCTTGATGTTCTTCGTCTTCTTCCGATCGCGTTCCGGCTCTTTTAG	2.54825	10.3954	P	10.3954	P	9.04883	P	9.04291	P
CUST_614_PI400063302	JZ512266	AATGCTGTTCTTGAAGGTGCGTGTGATCGAGTGATTGTTGGTGAACTTTATTGTGACATT	2.35495	12.3904	P	12.4445	P	11.2773	P	11.0862	P
CUST_1673_PI400063302	JZ514410	TACTTCTGCGTGAGTTCCACAATCATTGCAGAGGATCCATACCATTTAGTCTCGGTAATG	4.60772	9.64796	P	9.5962	P	7.36639	P	7.46966	P
CUST_132_PI400063302	JZ514070	CCGGGTCTTATGATGCCGGATTTGATGATGCTGGTGGGTTTGATTTTTGATTTCTTTTTT	4.29544	15.3695	P	15.4285	P	13.4374	P	13.155	P
CUST_1013_PI400063302	JZ512359	GGGTATAGTTTACCTGCTGCAAAGTTCTGGCTCCTTGGAAAGGTCGCTGTGTTGTATTAT	2.43689	7.78012	P	7.74085	P	6.46507	P	6.48581	P
CUST_155_PI400063302	JZ514888	TGAAACTCAACAGGAAAGATCAACCGGTCAAGTTGCATTCTTAAGGCATAATTCGTAAAT	2.56084	6.8106	P	7.32016	P	5.54197	P	5.87557	P
CUST_985_PI400063302	JZ511716	TTCATATCCCAGATCCCCATTTCCTCTACACATCTCCAGAGATGGAAATTACGATGAAGC	3.3853	7.60148	P	6.62987	P	5.33276	P	5.38002	P
CUST_1280_PI400063302	JZ514101	CACTGATCTTCTTAAAGCTGAGTTCAAGCATGTGTACAACATGGGAGGCGGATATCTTGC	17.313	15.3981	P	15.3573	P	11.2505	P	11.2773	P
CUST_1658_PI400063302	JZ512178	AATTTTAGAGGATCAATCTTGGATTGATGCTGAGACCAGTATGTGTGGGCGCCCAAGACT	7.1606	6.10355	P	6.17179	P	3.27288	A	3.32231	A
CUST_431_PI400063302	JZ514244	ATAGTCTATTGCTTCCATCATACTCGTGCAAATCTTGAGGATTTATACAGCCAAAATTTG	2.83793	14.5778	P	14.655	P	13.1453	P	13.0779	P
CUST_1325_PI400063302	JZ511754	ATGTGCGCCTTATCATAAGCACCAGCGTATAATGTGCAGATTCTAACTTGCGTTAAAAAA	2.452	16.2186	P	16.2483	P	14.9329	P	14.9461	P
CUST_739_PI400063302	JZ514909	GATTAAGATTATGCTGGAAATGCAAAGAAGAATCTCCCCAATTCAGCATATCTGGAGGCT	3.79835	15.4285	P	15.3082	P	13.3839	P	13.502	P
CUST_1789_PI400063302	JZ512410	AGTGTGCAAATTTGTTTCCTGCTGGTAGGGTATACTCAAAAGCTTTCCATCTGGGTGGCT	2.23501	13.8949	P	13.9346	P	12.7627	P	12.7463	P
CUST_509_PI400063302	JZ512599	AAGATGTGATTAGATCTGTTCTGCTTCTTGCTGATTCTTACGGTTTCCAACTGGGCACTC	5.60164	12.8548	P	12.8798	P	10.3954	P	10.3675	P
CUST_1256_PI400063302	JZ512634	GTACGCAAGCAATTTTGTTACAAAGCTTCAATGCACCTCAATTGATAAAATATTGCTGGT	2.82485	12.891	P	12.8348	P	11.3319	P	11.3976	P
CUST_877_PI400063302	JZ513866	ACCAAGAAGTTCCTCGTAATCTCTGAAAATTTAGCTTGAGCACATATATCAGTTATAGCC	2.44894	7.31329	P	7.19921	P	5.96115	P	5.96703	P
CUST_564_PI400063302	JZ513856	CAACTATCCCTTGCCATCTCTCTTCTGGAGCAGTATTTTGCGTTTACAGTTACTCGTTAG	6.26291	12.0659	P	12.0466	P	9.41288	P	9.40599	P
CUST_1308_PI400063302	JZ513186	AGGTGATTTTTCACTATGTTGGTTATAATGAGTCGGGTCGGCGTATTGACAGCACCTACA	2.47978	9.95669	P	9.99567	P	8.68684	P	8.6451	P
CUST_727_PI400063302	JZ514229	TCTTGGAGCTTCAGAATGCCTTTTTCAGGATCAGATGCTATGTCAGGAATGTTGGATCCG	2.32763	7.46966	P	7.49531	P	6.27792	P	6.24933	P
CUST_1288_PI400063302	JZ512392	AGAGTCCGCAATATCCTTAAGACCCTTAAGACTTGGTTCTTCTGAAGATGTAAGAAAAGC	2.91331	8.72266	P	8.72266	P	7.20817	P	7.15182	P
CUST_1692_PI400063302	JZ514529	ACGAGCTGGATCATACAATGGTGGAATACCTCACAGTACATCTATGGAATCAATTCAAGC	2.8719	12.9947	P	12.9115	P	11.4022	P	11.4599	P
CUST_838_PI400063302	JZ514253	TCCAGTATATCTGCCCTGCTCTTCCTGCCATCTCTTCTTCCTGTTTTAAGAGGGATGTAA	3.12679	10.8564	P	10.7843	P	9.15007	P	9.20132	P
CUST_1607_PI400063302	JZ512892	TTCCCCCACTTCAGTTTGTGTAGGAAGAGTGAAATGGATACCACCGGAAAAGCGAAAAAG	8.24183	11.7724	P	11.8561	P	8.81569	P	8.72695	P
CUST_1804_PI400063302	JZ512668	TTGGAAAAACCACTTTTTGGCTTCGGAAAGAGTTCAGCAGTGACATCGACTCTGCAATCG	2.62396	13.5795	P	13.5184	P	12.074	P	12.2403	P
CUST_432_PI400063302	JZ513271	AGACAACCAAGAGTATTGTGCTTGGATTCTTGACCCAAAGAAATTGGGGAGGTGCCATAG	4.73945	10.5015	P	10.5235	P	8.31508	P	8.22049	P
CUST_114_PI400063302	JZ511882	TCAATTACCTCGTCGATAATGGCTTCACATATTGTTTGGTTGCAGATGAATCAGTTGGTA	4.08165	15.8608	P	15.777	P	13.7783	P	13.8011	P
CUST_1786_PI400063302	JZ512450	ATACACTATGCTAAAAATGAACAATACAGTGCGCAGGCGGGGGAACATCATCAACAGGGA	2.44404	12.9711	P	13.0007	P	11.667	P	11.7263	P
CUST_1422_PI400063302	JZ512784	CTCAGTGAGTTTGATAGAGATATGGTCCTGTATGGATATCTTATGTGAGATATAGTAATG	2.07588	13.2267	P	13.3129	P	12.3115	P	12.1207	P
CUST_7_PI400063302	JZ513541	TACCGGAAGTGACTGTGAAGTGATTGCACATCTTTATGAAGAATATGGAGAAAATTTTGT	2.64412	11.3976	P	11.4208	P	10.03	P	9.9829	P
CUST_841_PI400063302	JZ513138	CAAAATCACTCACGTTCTGAAGGATTCTTAAAATCAGGCACTTGATGATTCTGGACAAAT	5.90272	5.8691	P	6.07431	M	3.4606	A	3.36004	A
CUST_957_PI400063302	JZ514834	AAGCAATGTCTGCTTTGATTTGTTGTTGGGAAGCGATAATCAGCTGGTGCAGTTTTCAGT	4.98278	9.47914	P	9.58033	P	7.33007	P	7.0955	P
CUST_1254_PI400063302	JZ512125	GCCGGTGTATTTGATGCTCTGACAAAGGTCTACAAAGTAAGCCTTATCATCGTGTCACTG	2.07629	6.26724	P	6.24039	P	5.22181	P	5.17779	P
CUST_36_PI400063302	JZ513425	ACACTGTTGCAAATCAAAAGCAACAGCATGAAGTGAACGTTGGCATCTCAAATTCATTTG	4.42461	13.9063	P	13.9026	P	11.7551	P	11.7627	P
CUST_254_PI400063302	JZ514494	AGGGTGCACTTGACAATTTAGGCAGCTTGAAGCAACAATACGGGCTAGCTAAGTCTGTAA	2.12057	15.0864	P	15.0177	P	13.989	P	13.9461	P
CUST_645_PI400063302	JZ513727	ACTTCATGATATTCCCAGATTTCTTAGACTTGCAATTCCTTCAGCTGTTATGGTCTGCTT	5.67008	11.626	P	11.5517	P	9.09071	P	9.08032	P
CUST_582_PI400063302	JZ512313	CGGTTCTACCTAAACATGAAAATACTGCTCTTTTAAACCCAATATGTAGTAAAACTCGTG	2.11912	12.4261	P	12.7627	P	11.5109	P	11.5109	P
CUST_499_PI400063302	JZ514232	CTTGGCGCAGTATATTAATCATGTGTTTGCAAAATGATAGCAGGATGGAATTATTTGTAC	4.8665	6.95297	P	7.00258	P	4.68229	A	4.7075	P
CUST_1087_PI400063302	JZ513654	GGCGTTTAAGGAATTGAGACACAAGAAGAACAAGAGAAGCCATATATGCCAAATTTAATT	2.81088	6.87964	P	6.89088	P	5.35396	P	5.43452	P
CUST_365_PI400063302	JZ513629	AACATGCAAGGCTGAAGGATGAGAGAGATGAGAGAGACGACTCGAGACTTAATTGCCTTT	2.27731	7.27218	P	7.52508	P	6.13414	P	6.28844	P
CUST_1434_PI400063302	JZ512908	AGGACCTTATCAAAATCTGTTCTCGAGATGGGAGGTGGAACAATCTTTGAAGCGAGTCCT	3.02096	7.53042	P	7.58044	P	6.02106	P	5.89979	P
CUST_1380_PI400063302	JZ511700	AGTTGGGTTCAAGTGTGATATATATATGTTCCATTTCAAAAACTTGACTTGTGTGGCAAG	3.77348	11.1545	P	11.3058	P	9.4006	P	9.22787	P
CUST_1332_PI400063302	JZ512662	TTTTCATAATCACCCTTCCTTTTCTCGGCTTTTGCTACGTAGGGAGCTTTGTCAGCTTCC	3.25389	9.61274	P	9.61274	P	7.89755	P	7.9236	P
CUST_1266_PI400063302	JZ514267	TGATTTCTCAAAAGCCTACATACACTGGCAGTTTATGTTGTAGGAGACACCTGCTTCAGT	2.36444	9.07058	P	9.16574	P	7.8663	P	7.88703	P
CUST_503_PI400063302	JZ514005	TGAGTTTGGTGATTTGGGTTCATGGCAATTTGATTGAATTGGGAAATTGATAAGTGTCTG	3.89363	6.80753	P	7.40197	P	5.1193	A	5.16797	P
CUST_1703_PI400063302	JZ514150	AACAACGAACGTAGTTCCTACTCAAACAACCAAACCTTAAGGAACTGCTACTTACAACCA	2.16619	8.1092	P	8.02493	P	6.8561	P	7.04771	P
CUST_425_PI400063302	JZ512899	GTTCCCATGTTAAAAGTCCCTAGTTAGTCTTGGCAGTCTTATTTTTCATCTGTTTCCTCT	2.01729	14.25	P	14.2659	P	13.2391	P	13.2519	P
CUST_120_PI400063302	JZ511831	CCCAGCTGATAAACCCTGTTATTCTGGTGACAGTGATTGGACAGTTTAAACATAATTTGA	2.49849	12.454	P	12.4604	P	11.1545	P	11.1178	P
CUST_815_PI400063302	JZ513212	ACTGGAGATACATTTTTACAGCTTAATGTGCACCAGAAGAGAGGCAACAAATCCCTATTC	2.00125	9.22008	P	9.22008	P	8.2657	P	8.17265	P
CUST_226_PI400063302	JZ514618	AAACCTGTTATTTTGCCTAGCACATGGGGTAGCCCTTTGGAATCCTGAACGAACTGAAGT	2.81549	7.42244	P	7.46562	P	5.98818	P	5.91311	P
CUST_18_PI400063302	JZ512236	ATCAATTAGGTCCACGATCCGAGACCCGTATTGAGATAACCAAAAGAGCGATCCTTTCCA	2.21634	5.14912	P	5.18657	P	4.02991	A	4.00942	A
CUST_389_PI400063302	JZ512355	AACTCCTTTACTAGTAACACTATCGACGATTTTTATCATAATAGCGCTCACAATGCTTGC	2.09168	6.9954	P	7.05099	P	5.96703	P	5.95003	P
CUST_1785_PI400063302	JZ514723	GAAAGTTTTGTTGGGACACCTTCGAACCTCTTCATCATTTTCCTCATCCGACCCCTGATT	3.13364	10.214	P	10.214	P	8.5779	P	8.55442	P
CUST_1597_PI400063302	JZ514538	TAAAACATCTTTTCTCGAGTATCCAAACGGTACCTTGCCCTGGTCAGATGACTCATCGTT	2.63337	6.67802	P	6.69624	P	5.24768	P	5.33276	P
CUST_1790_PI400063302	JZ514234	AACACAAGGCAGCAGAGCATCCTTTCCAAAATCCATCACCTCTTGATCTGGTTTCTACAG	7.25437	9.16574	P	9.14378	P	6.25931	P	6.3325	P
CUST_924_PI400063302	JZ513363	CATCGTACTGATAATACTCGCCCCAATATTGGTTTCCGCCTCTGTAGCTTCAGTCATGAT	2.33747	9.32373	P	9.22343	P	8.12236	P	7.97491	P
CUST_1708_PI400063302	JZ514841	TTAGATCAGAAAAAACCCTAACCCTAGAGATCGACCATGTCGTCAAAGCAAGGTGGGAAA	5.15457	15.1899	P	15.1474	P	12.7378	P	12.8678	P
CUST_1304_PI400063302	JZ512307	TTCCCATCGAATATGAGGACAAAAATCCCCTTCCCTAAAAAACCAAATGTATGCAAAAAA	2.18119	6.42503	P	6.35092	P	5.18657	A	5.33915	P
CUST_1739_PI400063302	JZ512623	AATCCTTCTAGAGTTTTCGAAAAGCCTGACTTGAACGAATATCCAAGCCCCGAATCGTCG	2.06191	14.2659	P	14.2327	P	13.1661	P	13.2446	P
CUST_1311_PI400063302	JZ514391	GACGATGATGAAACAAGGGCCAAGTTTACCCACCTCCATAAAATTATAAATATGTTTTAC	2.65459	14.1689	P	14.0836	P	12.6429	P	12.7926	P
CUST_1007_PI400063302	JZ511725	TACCAAAACAAGAGGTACGAATTGCAGATGTTTTCCAAGCCGTCGAGAAGGCAAAGGGTA	2.54198	13.5133	P	13.4682	P	12.1263	P	12.1634	P
CUST_441_PI400063302	JZ513672	CTTCTTTGTATCATAACAAGGATCCTCGGATATTTGGCAATGACATTTAAACCTTTGATC	2.66502	12.4156	P	12.3496	P	10.9556	P	10.9813	P
CUST_11_PI400063302	JZ513599	TGATTATTCTCCATCTCAACGATGTTAGTTCTGCAAAACTACTCAATTCATTTACCCAAG	5.07694	12.2138	P	12.1958	P	9.86574	P	9.85603	P
CUST_542_PI400063302	JZ513525	GGATCACATGGTTATGGAAGTTCTGATAATGTATTTGTGATGGAGTACTTTATACTCTCT	4.46661	13.404	P	13.635	P	11.4702	P	11.2505	P
CUST_588_PI400063302	JZ514526	TTTTAAACTGGAAAAATATGAGGACTCGATCAAGGAATGCAAAGGGCTTTAGACTTGAAT	2.60688	11.3766	P	11.2773	P	9.91203	P	9.97723	P
CUST_407_PI400063302	JZ512279	TTTCAGACAGATTACCATTTTTTCCAAAACCGGTGCAGTGGACGGTGACGTTTTGACCAG	2.67134	7.80095	P	8.12236	P	6.50224	P	6.58595	P
CUST_53_PI400063302	JZ514480	GACTATGTTGAAGATGCTGATTTGTGGAGGTGGAATCATCACAATAGCAAAGCTTTCAGC	3.28767	11.2643	P	11.2505	P	9.58671	P	9.49395	P
CUST_1275_PI400063302	JZ512608	ACTTAAGTTTTTGTTGTGCATCTTTCTCAAGAACCAAACCAGCTTCAACAAATGCATCAA	2.40912	9.11196	P	9.22787	P	7.90862	P	7.89421	P
CUST_551_PI400063302	JZ514313	TCGAATGCAACTTGCACCTCACCAAACATGGAGGGTAGCATTCTTTTGTGTTTCTTGGTG	3.64595	11.4022	P	11.3766	P	9.47914	P	9.56702	P
CUST_1735_PI400063302	JZ512331	AAGCAAAACTGTGTGAAGAAGTTACTGCCGATACAGTGGCAACAACTTTGTTCCTAGCTG	4.36694	13.5755	P	13.5896	P	11.4657	P	11.4461	P
CUST_458_PI400063302	JZ514113	TATGTCATCGTGAAGTGCAACATGATTTCGACATTTACAGCAGCTGTACAAGCGAGGTCC	6.06001	8.7115	P	8.76916	P	6.21462	P	6.0674	P
CUST_1034_PI400063302	JZ511861	TACAAGAAATCGGTACAGCTTGACAATGAGCTTAAGGTAAATATCATCGGATCTGGGCGC	2.05658	9.09071	P	9.16841	P	8.0614	P	8.11722	P
CUST_2_PI400063302	JZ513426	TCTTCAAGAAATGGATGTTCAAGGAGCTGTTTAGCCGTCCACCTCTCTTTAGCATCTCTC	2.12823	6.79296	P	6.44448	P	5.43452	P	5.62362	P
CUST_1328_PI400063302	JZ514744	GTTCGTTCACTCTTGGCTCGTATTAATTGAATCTTTAGCAGACAGTTCTTTTGATTCAAA	3.10961	12.2026	P	12.3059	P	10.6251	P	10.61	P
CUST_1799_PI400063302	JZ513540	ACATTTCAAACATGGATTGGAATGCTCTGTTTGTCTCTCAGAGGTCTCAGAAGGAGAAAA	4.63801	8.993	P	8.9464	P	6.81615	P	6.69624	P
CUST_1292_PI400063302	JZ514576	TTCAGCTTCTTCAGATGTCCATTTTCAGCTTCTTCAGCATGTCCGTTTTCAGCTTTCCCA	3.78418	6.40465	P	6.34044	M	4.50474	M	4.40038	A
CUST_128_PI400063302	JZ513889	GGAAGTGGAAAAACTGTTCTTTTTTATCAGCTTCGAGATGGCTCTTCTCATCAGGGTACT	2.65447	13.4331	P	13.3226	P	11.8649	P	12.074	P
CUST_1634_PI400063302	JZ513275	CTTATAAGGATGGGGCTGCACCCAAGTGAGATCATCATTGGATACACTAAAGCAATTAAT	2.94271	12.6429	P	12.6068	P	11.0051	P	11.1302	P
CUST_1408_PI400063302	JZ512829	CAAGAGCTCTTCATGGGTTTGAGCAGTCATGATATCAGAGAGAAGGGGGACAAGTATGAT	2.67144	10.0411	P	10.1455	P	8.70309	P	8.64824	P
CUST_1342_PI400063302	JZ511702	TGGGATTCAATCCACCTGACAAGTACATAATGAAGCAACCCCCTCGTAGAAGTGATGATT	3.07371	14.0836	P	14.0072	P	12.3904	P	12.4604	P
CUST_1189_PI400063302	JZ512246	GTCTACTCATTTTGTTATGCTTTGTTTGTCTTGTCAGACTTCTAGTTGGAGTTTATCTAG	3.69026	16.7104	P	16.8125	P	14.8883	P	14.8671	P
CUST_1845_PI400063302	JZ514689	TGGAGGATGATTATCTTTCTTTGGTAGCTCATTAAGATGCCTTAAGATCGTCCAATCCAA	3.56096	8.92855	P	9.07528	P	7.16965	P	7.16965	P
CUST_560_PI400063302	JZ514703	TCAAAAGGTTTATGAGTTTGTTCTAGGTTTGAAAAAGAAGCTTGGGTATTGAGTAGGACG	2.09223	15.8901	P	15.9119	P	14.8429	P	14.829	P
CUST_550_PI400063302	JZ513872	TTACAATGCAAATGAGTTTTGGATTGGCTGCGACATCTGTGACAGGTGGTTCCATGGGAA	2.1739	14.3529	P	14.4104	P	13.2899	P	13.2328	P
CUST_45_PI400063302	JZ512768	AGTACCATTCATGGAGTTCAGATCCCGAAAACCCAGGAGCATATCGATCACTATATATCA	2.07949	13.7031	P	13.6037	P	12.5458	P	12.6484	P
CUST_836_PI400063302	JZ514272	GAATCAAAGCTCTCCAAAACTTCGGTCTTGACTCCAGTCTTACTTTCCTCTTTCTTATCA	2.32242	10.1455	P	10.1694	P	8.88013	P	9.00352	P
CUST_492_PI400063302	JZ513204	TTCCTTCATCCAGAAGTACGAGAAAGAATACTCTACGAGAGAGGAGTACATGCATCGCCT	2.15265	15.1169	P	15.0753	P	13.941	P	14.0389	P
CUST_190_PI400063302	JZ512417	TTCTCAACCTTAGATTTTTCGCTTTCCTCCCAAGCCTTGATAAAGGACAATCTCTTTTCT	2.85147	6.94877	P	6.95598	P	5.37536	P	5.50598	P
CUST_49_PI400063302	JZ512837	CGAACCCCAAGTTGTGTGATCAAGATGTCATCAAATTTCATTTCATTAACTTGCAACTGG	2.78734	7.04771	P	6.95297	P	5.62362	P	5.41928	P
CUST_572_PI400063302	JZ514067	ATCAACCTTGAGCCAGTTATTGGTTGACCTTACTGAATCCCGTGGCAAAAACAATGGAAT	4.23248	6.46507	P	6.38382	P	4.41261	P	4.27328	A
CUST_266_PI400063302	JZ511735	AGCAAACCCTTATGCAAGTTCTTCATCTTCTGCGCCTGGAATGGCAGGGAATAATGCATA	4.99029	13.5218	P	13.5133	P	11.2059	P	11.191	P
CUST_529_PI400063302	JZ513761	AAATAAGCTCTCTATTCTCTTAGCATTCACCGTTCTCCTCAATAGTGTTCAACCAGTTCT	2.59035	13.1661	P	13.155	P	11.7627	P	11.812	P
CUST_1350_PI400063302	JZ514613	TTGTTCCATCTCAAGAAGCTTACAACAGCGGGAAAGCTCGTGAAGATTAAGAACTCCGTA	2.1378	16.6052	P	16.4833	P	15.3798	P	15.5165	P
CUST_248_PI400063302	JZ513693	ATCTGCCCCAGCACATGAAAGCATTTTGTTAATGCGAAGTACATGGAACGGATGAACCCT	2.08997	9.89927	P	9.91958	P	8.83521	P	8.85668	P
CUST_1648_PI400063302	JZ513551	CTCATGGATTCAAGCGAAGTCTTGGTCTTAGATTCCGCCATCTTGCTTCTTATTTCTTGT	6.89258	10.9556	P	10.917	P	8.13658	P	8.16592	P
CUST_324_PI400063302	JZ513024	GAAATAGAAGCACTTTATGAAGCTATTCAAGAAAATTAGCAGCGCAGTGATTGATGACGG	2.60802	10.9074	P	10.9017	P	9.52012	P	9.52311	P
CUST_1652_PI400063302	JZ514237	ATGATGGTTCAATCCTCGAAGTTTGTATGATCTCCCTTCACAAACACGGAGTGACTGATA	2.62044	9.90468	P	9.90468	P	8.49783	P	8.5319	P
CUST_1416_PI400063302	JZ513558	ATGCCAATCTGTTTATCATCTTCACCTTCACGTCATTGGAGGACGACAAATGAACTGGCC	2.37697	17.2474	P	17.1877	P	15.9022	P	16.0346	P
CUST_1000_PI400063302	JZ512235	GATAGTTGGGGTGAAGGTTATCAGTAGACGACCGAGATTCTCATCAACTGTAATTGACTC	4.28562	9.41288	P	9.49967	P	7.32603	P	7.38751	P
CUST_1680_PI400063302	JZ513828	TGTCGTTAGCGACTGATATTCAACTTTCTCAGGGTAAAGTTTGATCAGCACTAAATAAAG	2.50887	5.37536	P	5.6659	M	4.25457	A	4.13261	A
CUST_1762_PI400063302	JZ511832	GGTTCAACTGTCATGGAAACTGCAGCATCTCTGCTGTAGCTTAGATGAAGATATCTATTC	3.66447	16.9058	P	16.8656	P	15.0271	P	14.9971	P
CUST_14_PI400063302	JZ513504	CAGAAAGAGTTTAAGAAAGCATGCCCGTTGCAGTGATGGAAAAGAATCTACAAGTATGCT	2.32004	13.8624	P	13.8078	P	12.6164	P	12.6255	P
CUST_665_PI400063302	JZ513944	TATTGTCTTTGGAGCTTCCATTATGCTCTCTCTCCCTTTCTGATTCTGGTGATTACCCGG	3.36397	10.6428	P	10.2403	P	8.67522	P	8.7076	P
CUST_1080_PI400063302	JZ512197	ATGGACAAGTCTCCCCATTCTTATCTCGCCTTCTCTGGTGCTGAAGATTTTGCTAGACAA	2.56132	15.3867	P	15.2271	P	13.9346	P	13.9654	P
CUST_1548_PI400063302	JZ514963	CTCAACAGAAAAAGCAAGAGATCAAAGAAGCATTTGAGCTATTTGATACTGATGGCTCTG	3.19726	12.5539	P	12.6002	P	10.9265	P	10.8739	P
CUST_1198_PI400063302	JZ514423	CTTGATCTTGCAGTTGACAACGAACACTGCTCTGTATTGTGTCAAATATATTTCATGCAT	2.65213	4.74249	P	5.41174	P	3.6282	A	3.71171	A
CUST_1774_PI400063302	JZ511730	TGGTTTACCACCAAAGATATAGGGATTTCTGTTCGGGCTATAACACCAGGCTTACCTCTG	2.60247	16.4387	P	16.3853	P	14.989	P	15.0753	P
CUST_1137_PI400063302	JZ512777	CTATCCCTAGGCCGAGAAACCACACACTGACCAAGCAATTCTCAAAAACTGTACAATATA	2.21265	6.22427	P	6.39422	P	5.12682	P	5.20012	P
CUST_276_PI400063302	JZ514430	AAGCCTTGAACGATCCCCAGTTATACTTCCAGTCGAATTGCTGATACTTCTCAGTCAGAC	2.57433	17.6969	P	17.6969	P	16.2801	P	16.3853	P
CUST_1636_PI400063302	JZ514525	AAGGTTTCTTGGTGGTACGAAGCCTCTTCTTTAATGGCTCTTGGGCAGGATCCTTCTTAT	2.00699	7.75902	P	7.64098	P	6.71596	P	6.67397	P
CUST_223_PI400063302	JZ513150	TTCAGAATACATTGGAGCCCAGTGATAGGGTTGAACAAAGAGCCTTCTACTGGTCTAGTG	4.72846	11.2699	P	11.2643	P	9.05848	P	8.993	P
CUST_1758_PI400063302	JZ512367	GGAAGGGTACCCAGGAGATGTTTTGGTGACTGCAACGTACACTTTAACTTCAAGTACTTC	9.47674	13.0716	P	13.0779	P	9.82343	P	9.83731	P
CUST_1667_PI400063302	JZ511805	TATATATGCTCAGGCAGGCATGAACTACATGCAACACCAACAATCTCAACAGATGGTTTC	4.80426	10.6909	P	10.706	P	8.46665	P	8.40167	P
CUST_1083_PI400063302	JZ513405	CTTTTGATCCAAAACCCAAGATGAAATGCTCAAGACTGGTCGTCTTTCTGAACCTTACAA	3.13283	14.8883	P	14.8531	P	13.2328	P	13.2137	P
CUST_1370_PI400063302	JZ512973	ATGCAGTAATGAAGGCTTGCATTAAGCACTTATTATGTTTCATTTGCTCGGTTTTCAGAA	4.85982	12.3925	P	12.5134	P	10.1746	P	10.1694	P
CUST_1812_PI400063302	JZ513905	AGTAAAATTGTTGTCCGAGATACTGTCGTGCCCAAAACTCAGACCTCAAGTTCCACATCC	2.49857	8.46242	P	8.34032	P	7.0955	P	7.06503	P
CUST_1285_PI400063302	JZ512565	GAGACTTCAATGATTCAATGGAAGGCAGATCAAACTTCTGTTATATCCAAGGATCATTAT	2.3487	10.8214	P	10.808	P	9.56702	P	9.59864	P
CUST_1750_PI400063302	JZ513131	AGAATTTCCATTTCCATGATTACAACCAAGCCTTCCGTTGAGACTCCCATTTTCCTTATC	2.07671	12.7378	P	12.7029	P	11.5517	P	11.7804	P
CUST_809_PI400063302	JZ513215	ATTGCATTAGGAAGCATTTGGAGAGGAACAGGACGGACAGGATTCTAAGTTTAGGTTGAT	2.41845	15.7448	P	15.6686	P	14.3632	P	14.502	P
CUST_1574_PI400063302	JZ514737	GTACTGTTGCATTCTTCATTTGTCTGACCAATGTTAGGGCTGTCAACTGGCACGACATCT	2.24791	6.98032	P	7.06941	P	5.86438	P	5.84819	P
CUST_781_PI400063302	JZ513293	TCCTTCATTTCTCTGTACATTGCCTTAAGAATCGGAGTTCCATCATATTGATAATACTCA	2.09949	8.77746	P	8.72695	P	7.60531	P	7.75902	P
CUST_307_PI400063302	JZ514965	TTAGTGATTCCCTGAATATTATCCCTAAGCACTTTCCGATGCCTCTTTGCTCCACCTTTT	5.24626	11.1822	P	11.1545	P	8.78793	P	8.76615	P
CUST_1780_PI400063302	JZ514149	TGCAGTCGAAAGAAGGGCAGCTGATGAACATAGAAGGAGCCATGGCTCAATTATTTATGG	3.03689	10.9357	P	10.2674	P	9.02839	P	8.96957	P
CUST_1331_PI400063302	JZ512938	CAAACATTATTACTGCTTCAGATGGTGCTCAAACAAGGATGCCATCTCGATAGCAGTCAG	3.78692	7.67081	P	7.72911	P	5.81485	P	5.74302	P
CUST_1339_PI400063302	JZ512366	TAGGGGAGGAGTGTATCTTCTTGTATTTGGATTTATGGGGACTCCTAGCAAAATTTTCTG	2.12569	9.08032	P	9.25171	P	8.17635	P	7.97982	P
CUST_1255_PI400063302	JZ513547	ACAGGCACAAGTTGCTTTCTTGTTCTTCCACTCAGCTCCACAAGTATAGCAAAACTCATT	3.92397	9.30055	P	9.23541	P	7.22829	P	7.36304	P
CUST_23_PI400063302	JZ513717	TGCTGTTGTGGCAATGCACAGTGGTGATGAACAGCTCTGTGCTCGCTATTTAACTCAATT	3.03979	11.8021	P	11.8444	P	10.2483	P	10.1903	P
CUST_437_PI400063302	JZ514458	ATTAGCAAATCAATTACCGGTAGATCCGGAAAATCCTGCCGGTTACGATGGTGTAACCAG	3.11748	11.1095	P	10.9983	P	9.40599	P	9.42112	P
CUST_1029_PI400063302	JZ512107	CAAAGAAAGTATCTCAAAACGTCCCTCGTAGGTCAAAGTACCCCCAGAAGAATTAGGCTG	2.44703	9.18978	P	9.13367	P	7.83277	P	7.90862	P
CUST_1510_PI400063302	JZ512746	GGGAAAGAATAAATAAGCCCAGCAGGCACATTGTATGAGCCATCAGAGTATACTCCCATA	3.10212	10.0878	P	9.53037	P	8.20832	P	8.14334	P
CUST_330_PI400063302	JZ513023	TTCAGTCCTGCGGAATTTCAACATCTCCATCATCAATCTCAGTCTGCAAATCCTTCGGAT	2.01321	9.09366	P	9.13124	P	8.00384	P	8.20206	P
CUST_534_PI400063302	JZ514074	TTACTAGGGAGGACAGTGCTGTTGGATGTGCATAGTCAATTAATTTTGTGAATAAAACAA	2.08017	12.9236	P	12.9777	P	11.9696	P	11.8184	P
CUST_353_PI400063302	JZ513218	CAAAATTTTGTTGCTGCAGAGGTATACTTTGCCAATCTGTCCTCCCTAAATCCGCAATCA	2.84009	7.72435	P	7.61465	P	6.28844	P	6.03868	P
CUST_187_PI400063302	JZ514789	AACTTGTTATTCTTACCCTTTATCTGCCCCATCTTGGAAGAAGAAGATCCATGGGTGCCG	2.11352	8.2657	P	8.28352	P	7.15675	P	7.23319	P
CUST_1698_PI400063302	JZ513012	ATAGCATTGAAACATGTTTGGATTGTATTCCATGGCCCACATCACCTCCCAAAGATAGAT	3.09488	6.9621	P	6.8561	P	5.23468	P	5.32376	P
CUST_401_PI400063302	JZ512166	TTTATTGTTATTATGTCACCTAGGAGTGCTACTAATAACCCTGGCACCAATCCGGTCGAG	3.04131	7.19347	P	7.14585	P	5.52527	P	5.60466	P
CUST_1722_PI400063302	JZ512693	AACTTCAACCAGAAAAGCACATATAGTGAGAGCACAGCTCCAATGCCAACATGGAAGAGG	3.17022	8.13184	P	8.09847	P	6.38382	P	6.51732	P
CUST_1526_PI400063302	JZ512958	GGAGTTTCGGACACTGCTCAAGGGTTAAATATGACATCTGTGATTATTTTTGTCTGATAT	4.89368	12.4445	P	12.4315	P	10.6005	P	9.69379	P
CUST_1379_PI400063302	JZ512101	CAATATTTAGGGCAGGTGTCTCAGGTTGGTGGTCCAATTGCAGCAATTCATTATGCTACT	2.10222	14.747	P	14.7337	P	13.6405	P	13.6964	P
CUST_825_PI400063302	JZ513849	ACACTCGTCATTCAATTTGGTACTGATCACAAATGTTGGTGGTGCTGGTGATGTGCATGC	6.24159	15.3362	P	15.4206	P	12.8729	P	12.6002	P
CUST_557_PI400063302	JZ514569	TTTCCCATAGTTGCCGGTGAATGGTGGCAAGTTTATGCATCAGATTTTATGCTTAGTGCT	2.77544	10.9459	P	11.0862	P	9.62538	P	9.46132	P
CUST_1047_PI400063302	JZ512234	TAATACATATACGCGGCCGCGACGTTTGATTGTTCTACAGAACTCGCACATCTTCTTCAC	3.12293	7.12654	P	7.20817	P	5.89979	P	5.14912	P
CUST_1353_PI400063302	JZ513847	CGTTTTACGGAAGCAAGTACTGAGTTATTTTTATCAGTGACATGCTTAAATCCTAGTGAT	8.56973	6.61251	P	6.58595	P	3.76268	M	3.23728	A
CUST_1839_PI400063302	JZ514758	AATCAGTAATGGCTACCCTCCTCTTATCAGTTAGACGACAAATGATGAGATCGCCATCGT	3.22496	8.31939	P	8.34833	P	6.62987	P	6.65929	P
CUST_967_PI400063302	JZ512939	TATTTTCCTCAGGTTCGGCGCGCATTTCCTAGAGAAATGCCTCACAAATATTTTCGCACC	5.11242	6.69624	P	6.67802	P	4.44908	M	4.21716	A
CUST_618_PI400063302	JZ514210	CAGTCCCACTCGGAAGCATCATAATGAGGTATAGAAAGATGAGTATGATGAAGTAAAGTG	4.21383	7.97982	P	7.96185	P	5.84819	P	5.94322	P
CUST_75_PI400063302	JZ512539	GAAATGAATCCATAGCTTTTGATTTTAATGTTTGTGCAGCCTCCCGATTTTCGTCAGTTA	2.42713	6.87475	P	6.79589	P	5.55607	P	5.55607	P
CUST_1179_PI400063302	JZ511834	TGGAGATAGGAGTCCCTAAAAATCAAGAATTACTGCTTGAAGAACCAAATAGAAAGGTAT	4.02813	10.3459	P	10.3459	P	8.37418	P	8.29743	P

## Sheet: Table S2B
Table S2B Downregulated genes of DEC compared with DSEI
ProbeName	GenBank accession number	Sequence	Fold change	DEC(1_3)_Log2NormSignal	DEC(1_3)_flag	DEC(2_3)_Log2NormSignal	DEC(2_3)_flag	DSEI(1_4)_Log2NormSignal	DSEI(1_4)_flag	DSEI(2_4)_Log2NormSignal	DSEI(2_4)_flag
CUST_1338_PI400063302	JZ514457	GGAACATATGATAATGGGCACCACGAGGTACTATGTACTAAATATAGATATAACTGTGAA	159.457	5.12682	P	5.59415	P	12.6667	P	12.6883	P
CUST_1450_PI400063302	JZ513641	CTTGAAATCTTCCGAGCTGCAAATCCTCTTGAACAGCTCCAGAAAAGGTGCACATATCCT	6.71453	4.20262	A	4.93446	M	7.29624	P	7.33542	P
CUST_1201_PI400063302	JZ512146	TTGGCTATTAAAGCAACTACATCCGCTGAAAACTTCACTTCAATTTAACGCAAAATTCCC	9.95371	4.69555	P	4.84495	M	8.04359	P	8.12738	P
CUST_1316_PI400063302	JZ514708	TCCTCATTTCGGGGTTTTCCTTCGTATCTCTCTCCTCTCTATAGTATCGAGTACAGTATA	3.08611	10.1746	P	10.1054	P	11.6872	P	11.8444	P
CUST_860_PI400063302	JZ513576	CATGCTCAAGCACCTGCATGTCGAAAAAATGTATGAATTACGAAGCATAGGTGTTCCATT	4.78641	3.86184	A	4.29976	M	6.46113	P	6.21835	P
CUST_897_PI400063302	JZ514330	CTGTTCGTCAACAGCACTTTAGCCTTGATTATGTTTTAACTACAACATATTGCCTTCTAA	57.0307	8.13658	P	8.08478	P	13.9654	P	13.9233	P
CUST_1478_PI400063302	JZ512547	TTCGCCTTGTGATGGAACTAGTAAATCAATTGCTTATTCGTTATCTGGATTTGGTGATTG	3.70692	14.1408	P	14.1634	P	16.0954	P	15.9892	P
CUST_366_PI400063302	JZ512654	GTAGCTCTGTGAGTTAACCCTTTATGATGATTTTGGTTACCTATCTTATGTTTTTGGGCT	2.33346	15.3798	P	15.3867	P	16.6234	P	16.588	P
CUST_1021_PI400063302	JZ511931	CGGGCAACCATCTGCCTTTGTATGGTATAACTTTAAAGTATGTTACATTCTCTTTGTATA	24.2864	5.07403	P	5.08376	A	9.71398	P	9.64796	P
CUST_1173_PI400063302	JZ512596	GTCCAATGCAGTGTTCGTTTGCTCCTGTTTTGGCCTTATGCTCTTGTATTGTTTTAGAAT	2.87871	14.2927	P	14.3161	P	15.7989	P	15.8608	P
CUST_628_PI400063302	JZ514978	ACTGTGAGGTTGGAGGAGCCACCAGCTGGTTGAATCCAATATAATGTTAACATATGTATC	2.5059	15.8667	P	15.8667	P	17.1687	P	17.2154	P
CUST_1120_PI400063302	JZ512738	ATGTGATCTTCTTCATAGGTATTGAATGCTTGTACGATGGGGAAACAGCATTGAGGGAAG	3.69931	5.35396	P	5.33276	A	7.2562	P	7.20503	P
CUST_1513_PI400063302	JZ512335	AGATAGACTTGAAGCTATCAGTGTATGTCACGTCGATACCTCTCAGTGGAACCACGATCA	2.28708	13.2798	P	13.2519	P	14.441	P	14.4777	P
CUST_113_PI400063302	JZ511888	GGAAAATAAACCATACGTAAGCTTGTATCAGGGGACCTTCACCCATGTTCTGGTACTGTC	10.0608	5.22875	P	5.24768	A	8.55987	P	8.5779	P
CUST_975_PI400063302	JZ513382	AGTAAATCCAAGACGCTAGGCAAACCAACTCATCGATAGCCCATACTATTTCAAGGCCCA	16.2532	4.43682	A	4.79218	P	8.50514	P	8.76916	P
CUST_26_PI400063302	JZ513124	GCATCCCAAACTGTTTTCGGAAACATTGTTTATAGTGCACTTTATTTCATTAACTGATGG	40.5441	3.44639	A	4.53274	M	9.35527	P	9.3067	P
CUST_1209_PI400063302	JZ512048	TTCTTAAGGCGATGTACAGGGAAATGAAGGAATGCATTTATGTTGAGAAGGATGAAGGTG	2.12073	15.7347	P	15.796	P	16.8792	P	16.8206	P
CUST_1128_PI400063302	JZ512610	TTCGTTCAGAAACAAAAAGAGATGAGTCGGTACGTAGCTGGTCTAGTGGACTCCTAGCTA	9.6937	4.81794	A	4.31834	A	7.80095	P	7.88943	P
CUST_1619_PI400063302	JZ513155	GGGAGAGTTGACGGAGGAGTTTTGAAGCTTAACAAGACCTTTGGGAGATTCTTCATTTTA	27.3107	7.88943	P	7.83841	P	12.6353	P	12.6353	P
CUST_1649_PI400063302	JZ514013	CTTTTGAGTTCCATTAATAATAATTTGGTTGGGTGGTTGGTTGGTCCGTTTTAAGATCAA	20.5591	13.3977	P	13.415	P	17.8037	P	17.7323	P
CUST_730_PI400063302	JZ512844	ACTGTCAATGCCATTGTGATCCTCTCTACTCATTTCTTTAGCAGCAGCAGGAGGCTTCTT	2.48975	14.2206	P	14.159	P	15.5462	P	15.4654	P
CUST_991_PI400063302	JZ513598	TGATGCAGGGCCTTACATGATAAAGGGTAGGTCTAACTATTTCAAGTTCCCCCAGAGATG	11.1279	5.79659	P	6.12539	M	9.46132	P	9.41288	P
CUST_1387_PI400063302	JZ512948	TTGTTTTTAGATTTGGCAATAATGGCAGACTATGGGCAGCAGAAGCACCAAGGGACAGAC	20.5638	9.02491	P	9.03797	P	13.3278	P	13.4591	P
CUST_630_PI400063302	JZ512861	GGATTTCCATAGGGTTGTAATCGCTTTATGCAGTGAATCTTTATGGCATATTTTTGGTAT	2.61075	15.216	P	15.3981	P	16.7338	P	16.6493	P
CUST_913_PI400063302	JZ513452	GATGCCAAGAAGGAAAAATGACAGTGATAACCGGCAAATACTTGAGTTTTATATATGCCA	9.15122	10.5235	P	10.7218	P	13.855	P	13.7783	P
CUST_908_PI400063302	JZ512602	CGCGTCAACTATATATGTAGTACTCACCAGACTAGGCTAGTCAACTACAATTGTTATTCT	2.45357	7.67721	P	7.84909	P	9.14378	P	8.97229	P
CUST_1094_PI400063302	JZ513200	GGATATGACTAAGCAGAGTTTTAGAGAGAGAAACACACGACGAGTCTCTGCTTCCTTCCT	2.17416	7.43084	P	7.35091	P	8.52485	P	8.49783	P
CUST_1779_PI400063302	JZ512632	CCATTTTAATGGTAATGTCCCTGTAAAATTAGATTATGATGTAGCCACAGTAATGAGGAG	10.9259	7.24727	P	7.26178	P	10.808	P	10.6005	P
CUST_137_PI400063302	JZ511785	CGGTTTTACCATGTACCTGCAATTCTATATTTCTACTGCTTTAGTTTAAGAATGGTAGCA	14.3163	12.0109	P	12.1118	P	15.8901	P	15.9119	P
CUST_1483_PI400063302	JZ514570	AATGAGGCTCTTGCAGATGAAGACATAATTAATGAGGATGATGCAGGTATTCGACCTAAA	8.68334	6.09489	P	6.53756	P	9.53785	P	9.33111	P
CUST_1182_PI400063302	JZ513962	AGTTCTAGTCTATATAGGCCATGGCAGCACAATTTTCATCTGTACCCTTACCTCCACACA	2.27129	8.0614	P	8.10202	P	9.25171	P	9.27874	P
CUST_1391_PI400063302	JZ513152	GGCTCTAGCATTTTAGCTAGGGACCAGGGTTGAGCAACTACTAGTAATAATAATCACATG	29.6314	12.6603	P	12.5712	P	17.4603	P	17.5494	P
CUST_230_PI400063302	JZ514588	GTCGATACAGAACTACCAGCCAACCAGCCAGATCTAAAACACAAAACACAGAGAACAACT	2.12747	6.56961	P	7.12654	P	7.86828	P	8.00615	P
CUST_1055_PI400063302	JZ512780	GAAGAACAATAGCCAGAGAAAGACCAAGTAAAAGAAATGTCTTATTGGAACCCATATTTC	30.0867	8.88013	P	8.91182	P	13.7285	P	13.8855	P
CUST_220_PI400063302	JZ514652	AGTCATGTGAAGCGAAAGATCAATGGGTGTTTATTACTTGAGCAGATTTATGTGAAGCAT	6.06279	12.6353	P	12.7378	P	15.3459	P	15.2271	P
CUST_1065_PI400063302	JZ512881	TAATGCCAACCGAATTAGAAATGCCATCGCTCTTTGAGAAAGAATTCTTGAACCCGCCCG	5.61063	6.92214	P	7.16965	P	9.42635	P	9.64177	P
CUST_1127_PI400063302	JZ513415	GAGTTCTGTAAATAATGGTAGATTCTAGCAGTCTAAATCCTTCTTTTCTTACAACCTGCT	113.022	5.36272	P	5.29537	A	12.1563	P	12.1427	P
CUST_1206_PI400063302	JZ512080	TAAGAATTTGAGGAACCTCTTTTGCGAACATACTATACAGCAATAGTGCCAACCTGAGCA	2.71452	3.9468	M	4.75606	M	5.85889	P	5.72536	P
CUST_1588_PI400063302	JZ514784	GTAATAAATAAAAGAGGCTTGCATGGGCGGATTAATTAACAGGGTTCCACACGGATTAAG	24.4701	5.8044	P	6.35729	P	10.6728	P	10.7148	P
CUST_159_PI400063302	JZ513237	GATTATGCAGCAAATGTTATGTTAGCAAATTGCAGCGGGTGTACTGCTTTGCACTGCGCT	18.2625	4.28774	A	4.41261	A	8.60669	P	8.47528	P
CUST_1486_PI400063302	JZ512817	AGGACAAAGAAGAGGAAGCACATAGCCACATAGAACTAGTATACTTAACTCATACTAATA	20.3912	6.9274	P	7.18065	P	11.3976	P	11.4102	P
CUST_1233_PI400063302	JZ513855	CGCTGAGCAGAAACTAGCTAATCCAATTTCATTGAATAAGTATAAACAAACAACCACCAA	3.72485	3.49067	A	4.01754	A	5.50598	P	5.79659	P
CUST_1485_PI400063302	JZ513139	ATATGTGTACGTGCGTGTATCTATACGTGTGCCTATCTATGAGTTCAAAAGTTCATTAAA	2.73556	11.8649	P	12.0601	P	13.5896	P	13.2391	P
CUST_1462_PI400063302	JZ513201	TGATAAGCTGACCGGTGCTGTCAGAAAACACTACATAGGAATGGTTACCATGCTGGACAT	5.84277	12.4194	P	12.3925	P	14.9461	P	14.959	P
CUST_1116_PI400063302	JZ512088	GAGTTTCTTGAAGAAAAAGTGACGAAAAATATTGGATTTTGGTGATGTGGTTATGCTCCA	2.07941	4.50474	P	4.87491	M	5.95003	P	5.54197	P
CUST_303_PI400063302	JZ514704	TTATTGCACCTTGTTGAAACGGAGAAGTATCTGAATTATAATTGATGCCGTCTTTCGATC	1111.9	4.08924	A	3.35407	A	13.9233	P	13.7576	P
CUST_1476_PI400063302	JZ514375	TTGAAACATATGTTATTGAATATCAAATGCCATACAGAGCATGGAAAAGGAACTGAACGC	2.93668	11.3428	P	11.1577	P	12.7463	P	12.8626	P
CUST_798_PI400063302	JZ511905	CTGGCTCTTCACCTTTTACTCTTAAGAGCCCAATTGAATTTGACAATTTATCTGTTCTTG	2.49115	3.3853	A	3.77672	A	4.88247	P	4.91318	P
CUST_34_PI400063302	JZ512360	TAAAACTTGGTGGATCTGTGCACAACTGTCTAGTTGTTTCTCAGAAGATTGGTTTTGTTT	3.30846	12.9612	P	12.891	P	14.6692	P	14.6353	P
CUST_1229_PI400063302	JZ512205	GGTGTTTTCCACCACTTGATTCCTTCCTCAAAACAGGGTTCCATGTTTTAGGTAATGGTG	640.893	6.28844	P	6.46113	P	15.6686	P	15.7289	P
CUST_965_PI400063302	JZ513529	GTTATGCTCTCTGCCGATCCTGGATGCATAATGCATTTAGATAGACTTTGTTAAATTATA	2.74649	11.1178	P	11.1095	P	12.5712	P	12.5712	P
CUST_545_PI400063302	JZ513487	GGACTTACAGAACATGTTATCACGGTGAAACCTGGAGAGGAAATAAATAAATACATGAAT	50.9544	3.69418	M	3.28687	A	9.20637	P	9.11696	P
CUST_1661_PI400063302	JZ514425	GAGTTCAGCAAAGGAGGACTATGCAATGAAGGCAAATGTTTATCACATATGAAATCTTTT	50.6114	4.52482	A	3.34402	A	9.55974	P	9.63188	P
CUST_1829_PI400063302	JZ513876	CAGCAGAATAGAATATCAAAACCATAGAGGAGTTTAAAATTGTCCTCTGCTTATCCCGTT	53.566	4.76397	P	4.15929	A	10.1694	P	10.2403	P
CUST_726_PI400063302	JZ513567	CGATATTAAATTTATTTTTTGAGGGGGAGAGTCATCACAGTAGCTTGCTGCTGGGGCTCT	3.64094	12.8488	P	12.8678	P	14.6478	P	14.7974	P
CUST_527_PI400063302	JZ514085	ATTGGTGACTCAAGGTTATGACAGATACCTTAATGTGGTTGGTCGGTTGGTTGACACTGG	2.43773	15.4095	P	15.57	P	16.7729	P	16.7777	P
CUST_86_PI400063302	JZ514824	GTCAAAAGGTCCTACCTACCGTCCTGATTTTTAGTGTTTTCTTTATACATCTTAACATGT	36.4508	10.65	P	10.5015	P	15.7448	P	15.7825	P
CUST_1838_PI400063302	JZ514994	GTCTCATCATCCTTTGTTAGATATCCCAAAAATCTAGTTACCAAAGTTTCTCAGGTCTAT	36.4647	3.35073	A	4.60785	M	9.15836	P	9.17707	P
CUST_152_PI400063302	JZ511722	TCGGTGTGAGAATTAGTACATGTCAAAAGCGTTATCAATGGAGGGGTAAAATAATGTTGG	1841.5	7.15182	P	6.71596	P	17.7574	P	17.8037	P
CUST_846_PI400063302	JZ514165	CAGGATGCCTGATTGTGTTTTGAATTTATGGAATTTTGAACTCGTTGTGGTATGGAATGC	2.60368	14.091	P	14.1408	P	15.6233	P	15.3695	P
CUST_622_PI400063302	JZ514157	TTAGCCATACCAGTCTTTAAAACAAGAGTTTGAAGCCGGCGCTCAAGAAAGTTCTCCACA	3.89484	4.94166	P	4.91318	M	6.84268	P	6.93529	P
CUST_315_PI400063302	JZ513272	CATTTGGTTCCTGAAATGGTTAATGTTGTTGAACAATATAGTTGATGGGCCTTTTTCAAG	136.096	9.40599	P	9.72288	P	16.7476	P	16.5583	P
CUST_58_PI400063302	JZ512686	CACCCCCTTGGAAGCTTGGACGTATACTGTAGTTTTCAAAATATAGTTTTCCAAATTATA	7.55648	9.00996	P	9.09071	P	11.9882	P	11.9479	P
CUST_517_PI400063302	JZ514561	TGAAGAAATTTCATCTATGGTCTTGACCAAGATGAGGGAGGTTGCTGAAGCGTTTTTGGG	4.36044	8.06789	P	8.0216	P	10.1575	P	10.1809	P
CUST_1447_PI400063302	JZ513774	CTTATGTAGGTCATGCGTGTGAAAATATCAAAAATTGGCGTGGAAATACCATTTTCATAG	720.223	3.80294	A	4.80975	M	13.8144	P	13.7829	P
CUST_547_PI400063302	JZ514172	TTGTCTGTTAGATTTTCGTCTTGATGATTTACTTTTTCTAGATTTAGGGGGGTGTATTCG	13.8388	5.75866	P	5.72536	A	9.59864	P	9.46668	P
CUST_1232_PI400063302	JZ514152	TATGAAGTTGTCGACGTTTGATACACTCTATAAGCACCATCACCTATTTTTTCCAGTATT	330.779	3.56749	M	3.31353	A	11.8184	P	11.8021	P
CUST_1654_PI400063302	JZ511696	TGTAAATGTTTCGTTTTGCTCCTTGCAACTAATGCACACAGGACACCTCGACATCTCGTC	3.07668	12.0312	P	12.0073	P	13.6189	P	13.6623	P
CUST_1278_PI400063302	JZ512713	GCCCCATCATCGCCGAGGTTTCTTACGTATAAAATGGATTTCCTCTAATAAATAAATCCT	17.0872	5.23468	P	4.98521	A	9.22787	P	9.18169	P
CUST_479_PI400063302	JZ514757	TGAACAACAAGGCGTAACCATTTCTGAAGCTGAAGTTGCCGGTCACCGTATTATTACCGA	3.19372	13.155	P	13.0844	P	14.747	P	14.8429	P
CUST_1530_PI400063302	JZ511979	GCTTACTGTTAAAAAATAAAGTGGCTGTAGACTACTACTAGTAAACAGTTTCCACTGCTA	15.408	12.6068	P	12.6667	P	16.5682	P	16.5965	P
CUST_129_PI400063302	JZ511797	CCCGGTATGGTACACAAGGTTGACTTTCTCATAATGTCATATTATATATCAGGGATTATT	752.03	4.98196	P	4.83586	A	14.4777	P	14.4494	P
CUST_680_PI400063302	JZ513907	TATTAAGCCATGGTCCGGATCATGTGTGTCCTTGAGGGGATCTCTGACTGTCATCTATAA	3.40797	5.31143	P	4.36584	A	6.65929	P	6.55581	P
CUST_1063_PI400063302	JZ511945	AACAAATCGGGAAGTCCAAAGAATCCGGGGGCCTAATGCATTTTAAACCATTTGACTATG	7.25029	9.53037	P	9.52311	P	12.3007	P	12.4688	P
CUST_1487_PI400063302	JZ514915	CATTGATACATTATGTTCATGGACCCCAAAGATACAACTGGTAATGGAAATTTTTTGGTC	2.42588	4.36584	A	5.05452	P	6.26724	P	5.71014	P
CUST_469_PI400063302	JZ514087	GCTACAACAAAAACAACAATAGCGAATCCGACAATGATATCGAGGACACAGCGGATGAGG	98.1786	9.05848	P	9.21231	P	15.7607	P	15.7448	P
CUST_1130_PI400063302	JZ512591	CGGAAACCTCCACAGAAAATACTACACTATCTTTTGTGAAGAGATAAATTATTGGTGTGT	284.546	3.29828	A	3.71171	A	11.6366	P	11.6785	P
CUST_1653_PI400063302	JZ512862	TGCTAATGACTACATGCAGCTAGAGGACCTCGACATCACTGTCTCTTTCGCTAACATTAC	2.08193	17.4286	P	17.3665	P	18.4555	P	18.4555	P
CUST_483_PI400063302	JZ514142	AGGATCCAGTAACGGTTTTCCCATTTGGGCCATTTCCTGTTGTAGACACACATGGCATTT	4.80133	5.21416	P	5.33915	M	7.54976	P	7.53042	P
CUST_911_PI400063302	JZ514420	CCCTGCAGATTTCTGAAACTGCAAAATTCACAGTTTAATACCCAAACTTTCTGTTTCATT	96.1882	5.52091	P	5.10057	A	11.9479	P	11.8492	P
CUST_367_PI400063302	JZ514732	TTCCTTCAGATTTGAGATTTGATCGCACTCAATGGCAGCACAATCCAGCAAGCCCAAATC	3.49327	10.5152	P	10.4852	P	12.2252	P	12.3844	P
CUST_1195_PI400063302	JZ512201	GGGTAACTACTGAATTCTACGAGGCTGAAAATGAGGAACTGTTGAAATTATTCAGGAATT	2.0394	10.6005	P	10.8405	P	11.8396	P	11.6577	P
CUST_1039_PI400063302	JZ511890	CCCTACCCAGCCAAAAAACAGCAGCTTAATTGAATACTTAAATATCCGACCTTTGAATGT	44.9118	6.97728	P	6.80753	P	12.3313	P	12.4315	P
CUST_450_PI400063302	JZ512682	AGTGGTTGTTGAGTTACTTCTACTAGCAGCTGGTTTGTTTCTATTACAATTCTCTTCGAT	9.92647	5.03976	P	5.38002	M	8.53719	P	8.50514	P
CUST_1686_PI400063302	JZ511794	GTTTATTCTGAGACATCATCGTAAGGTAAGATATTTGAAGTTTAGTGCTCATGAAAGCTC	3.06757	15.4561	P	15.4846	P	17.1373	P	17.0377	P
CUST_1749_PI400063302	JZ513813	TCAATCCGTTTGGTCAAGTGCCTGCCTTGGAAGATGGAGATCTCAAACTCTTTGAATCAA	3.93539	10.1694	P	10.1941	P	12.1207	P	12.1958	P
CUST_1783_PI400063302	JZ512740	GTGTTTTAAAACAATGTCTGGGTTTTTAAGACAGGCCTATTGTATTGTTGTTCTTCCTCT	3.2237	11.0712	P	11.2059	P	12.8272	P	12.8272	P
CUST_641_PI400063302	JZ514027	GGCTTGCTGTTTAAATGGTTCTAAGATATAATAGCTGTGTCAACACAAGTTTTGTTCTTC	9.78201	9.71896	P	9.71896	P	13.0779	P	12.9403	P
CUST_1114_PI400063302	JZ513289	ATACAGAACTACCAGCCAACCAGCCAGATCTAAAACACAAAACACAGAGAACAAACAACT	2.08726	6.31661	P	6.63546	P	7.37662	P	7.69866	P
CUST_549_PI400063302	JZ512380	AGTGGTCACCACATCCACTTCAATCAGCTATTGTATACTTATTAGTAAAAGTGGAATATC	2.69579	11.0051	P	10.9556	P	12.3715	P	12.4507	P
CUST_974_PI400063302	JZ513045	CCGACACTAAACGATTTCCCCAGGGCTTTCCTAAAGAATGCACTGTTAATAATTAATTAA	13.6964	13.4682	P	13.3526	P	17.1249	P	17.2474	P
CUST_907_PI400063302	JZ514894	GGTTAGTCCTTGAGAGATGTATCAAGCCCTCTGTTAGATTACATTAAATACTTCTGAATT	7.99932	13.1817	P	13.1406	P	16.1444	P	16.1777	P
CUST_1076_PI400063302	JZ514325	TGGGTTCACTTTCTCATTAGCTAGCAGAGTTTCCATCTACTCCTTATCACACCATGCTGA	64.3043	3.4677	A	4.04896	A	9.72288	P	9.80747	P
CUST_1134_PI400063302	JZ513195	TTCTAAGAATTGTTGTTGTTGGTCCTCAAATAGGGACCAAGATCCCTTTGACCCTTTTCC	7.75109	4.29976	A	4.43682	M	7.51883	P	7.12654	P
CUST_1678_PI400063302	JZ512129	CTTTTCAGCATTGTACATACTCTTGAGAGCATCGTTTAGGACACTAACCCTCACCATCCT	2.50829	9.97113	P	9.97723	P	11.231	P	11.3707	P
CUST_1011_PI400063302	JZ514980	GGGAAATTATAGAAGTTCTACTCTCCCACAAAGGAATGCATTGCATGAACTGGAAGAGAG	250.505	3.91525	A	4.74249	M	12.2677	P	12.3274	P
CUST_465_PI400063302	JZ514883	CGAGATGCTTAAATGTGTTTGAATGGATTTTTGAACTCCATTATGGTAACGTAATGATGC	4.2417	13.5896	P	13.7479	P	15.8158	P	15.691	P
CUST_922_PI400063302	JZ514601	CAGGGTATTCTAAGTAATTGAATGTTTATTTGGTGCAGTCTTGTAATTTGTTGCACACTG	2.92325	13.3173	P	13.502	P	15.0177	P	14.8968	P
CUST_1293_PI400063302	JZ514365	GCAACTTTCCTATTCCAACACAGCAGTAGCAGAATTCGATCGGGGATGAGAGAGAAAAAG	5.81657	4.31834	P	4.9522	M	7.20503	P	7.14585	P
CUST_1591_PI400063302	JZ512189	TGAGGCTATACGAACATGTTTTGTATAACAAATGCTTCCATGTATCCTTCCTTCCTATTC	2450.61	5.87557	P	5.88283	A	17.1514	P	17.1249	P
CUST_1710_PI400063302	JZ514369	CTCGAATTAACATCTACCTGTAGGTCCTAACTCAGAGTAAAATGTGAAGCTGCTTCCTGT	2.33956	3.53266	A	4.52482	M	5.27527	P	5.23468	P
CUST_1239_PI400063302	JZ513675	AAAGCAAAGCACACTGGTTTGCCAAGGATGCTATCTATTATGTTCAACTGTTCTGTTACT	2328.95	3.51961	A	3.93916	A	14.8968	P	14.9329	P
CUST_525_PI400063302	JZ514145	GGTTTTAGACTTCTAATTGGGTTATGTCGTTCATGGATTGTTAGATTATGTTAGTAGGAC	513.359	4.10976	A	4.18057	A	13.2076	P	13.0904	P
CUST_1263_PI400063302	JZ513147	TGGACAAAGGATCATCTCATCTCGTTACTGGTTCAACCCTTTACTCTCAGTTAGGTACCG	6.31048	11.3058	P	11.1484	P	13.8748	P	13.8949	P
CUST_1044_PI400063302	JZ512315	AGAAGCTAGGTTCGTTAAAGAGTTCCTTCTTTGGATATGTGATATATTGTGGCGCAGCTG	116.126	4.01754	A	4.38578	A	11.0269	P	11.0955	P
CUST_1273_PI400063302	JZ514017	CCGCAGTTTGCGGTGATTGTAATGAGTAATTTTTAGTGATAAAGACTTGTTTTTGTTGAG	5.97044	7.64098	P	7.71504	P	10.337	P	10.1746	P
CUST_1683_PI400063302	JZ512711	GCATCTGTACGCGAGGTTGTAATGCACGTTAAAAGTTAAAACAGTGTTTTTTGAATAAAG	1383.01	4.54872	A	4.81794	A	15.1474	P	15.0864	P
CUST_411_PI400063302	JZ512578	ATTTTCTGGATTGATGATGAAAAGAGCGATGCAACGAGGAAGACAGACTGAAACCTTAAC	33.4322	4.97606	P	4.82739	A	9.92389	P	10.0059	P
CUST_579_PI400063302	JZ511848	GGACCAATGTTAATTGATCAGTACTTGCTAATAAAATCACATGATCGCGTGTTGTGTGTT	136.028	10.3776	P	10.4439	P	17.5494	P	17.4476	P
CUST_1404_PI400063302	JZ513240	GAAGAGAGAGAATTCAGTCTGAATACCTTGATTGTTACTCATGGGAAGTAGAAGAGCCGG	5.89068	8.44513	P	8.3644	P	10.9074	P	11.019	P
CUST_1719_PI400063302	JZ514409	CCTCTCCCCTGCTGCATATTAATTAGAGATAAAGAGAGAATGTAAACTAGAATAAAACAC	5.36097	8.0216	P	7.84074	P	10.4591	P	10.2483	P
CUST_404_PI400063302	JZ512305	TAGGAAGACATTGTGCTTAGTAGACTAGTTAGTTTGTCATCTCTTCTTAGCTTATTAGGA	2.28142	14.7109	P	14.8066	P	15.9762	P	15.9212	P
CUST_1480_PI400063302	JZ511755	CTTTAGTGACTTCCATCATTTGCTATAGCTGCTACCATGTGAAGCAATGAAAGGTGGAAA	146.453	3.37288	A	3.3404	A	10.6428	P	10.4591	P
CUST_1490_PI400063302	JZ512515	CACGACTTTTGTATGACTTTATAATGTTATGGAGCAACTTGTATTGCCATTGTTTGGTTC	244.835	3.42511	A	4.89504	M	12.2751	P	11.9164	P
CUST_1032_PI400063302	JZ513361	AATTGAAATTAAGGAACACCTTGGCGGTTGGTGGAATTAGGGGAAGGTTGAGATTGAGAA	25.9991	8.7371	P	8.993	P	13.6037	P	13.5272	P
CUST_5_PI400063302	JZ513396	AGAAAATCATATCTTTGTTCGCCAAAGTCTGGTTGGGAGATATACCTGCGATTGGGTTAC	40.3533	3.76796	A	4.68229	P	9.54541	P	9.57406	P
CUST_1252_PI400063302	JZ513710	CTGTGTATTTTTCTTCTCTCTCCGACTCTCGTTATCTTGTTAAGTGAAGGTTATTGCAAT	10.1626	6.01417	P	5.68351	A	9.18169	P	9.20637	P
CUST_891_PI400063302	JZ513669	ATAATCTCTCTTTCTCACCCCCTCTGTATATAAACGGGAAGAGAGAGAATTATAAGGAGG	2.22552	7.16151	P	7.03973	P	8.32556	P	8.18397	P
CUST_1035_PI400063302	JZ512998	GTCACTGTGGAACATACAACCTGCATATTCATTCCTTCGTTAATTTACAAGTTTTGAGAA	2.83608	4.84495	P	5.1193	M	6.52757	P	6.44448	P
CUST_640_PI400063302	JZ514039	CCCCTCTTACTAATGAACTTCCAAATAGATACATCCACAGAAAACAAACAAAGTAGGAAT	3.10875	4.66001	P	4.99986	A	6.50751	P	6.42503	P
CUST_396_PI400063302	JZ511857	CATTCCTACAGAAATCTTGTTGTACAAAATTCGACCAGTTGAGCAGGGGAAAGTTGGCAA	10.0785	3.89499	A	5.62362	P	8.09638	P	8.08864	P
CUST_143_PI400063302	JZ512598	GTGGATCCTAGTGGATTTGTGTCTCTGTTCAATTATATGACACACAAGTAAACTACATAG	452.032	5.96115	P	6.21835	P	14.939	P	14.8811	P
CUST_447_PI400063302	JZ511727	GTGCGTCATTTGATCTGTGACATACTAGAAAGCTGGTACTTCTATGTTGTGATCAGTGAA	2.08439	15.6686	P	15.7665	P	16.8206	P	16.7338	P
CUST_176_PI400063302	JZ514899	GACGACTCCTATCAATGAAAATTGGATGTCGAGTCTGTTCAGTACTAATCAATTGAGGAT	630.766	3.35407	A	5.01644	M	13.4591	P	13.5133	P
CUST_1164_PI400063302	JZ512308	GTAGAGAAGCCATATACAGTGTTAGGTAGCCAAAGCTTCCTTTTATTACTATTTCTTCAA	2.32463	7.38259	P	7.4886	P	8.61834	P	8.68684	P
CUST_792_PI400063302	JZ514632	TTCCTAAGCTTAAGTTCGCATAATAAATCGTTGCTTCTGTTTCCCTCCAGATTATAAATC	2.26373	16.3003	P	16.2922	P	17.5213	P	17.4286	P
CUST_943_PI400063302	JZ513221	AAAGCTGTAGTTGCATTAATGTTGTACACTATAAAATGCATCGTGATCATGTCGTGTATG	9.82639	11.739	P	11.7848	P	15.0995	P	15.0177	P
CUST_428_PI400063302	JZ511920	CACTTGAAACATTGTTGTGGTAACAATATACAAAGTCTTGCTGGGAACTTTAGGTTTAAG	3.56945	14.4104	P	14.5108	P	16.3125	P	16.2801	P
CUST_1053_PI400063302	JZ512960	CTAACAGTATTCCTCATATTATATGCATAATTCTCCAGAGCATTCTTAACCTCCACTTTC	2.53094	5.59415	P	5.50598	A	6.79916	P	6.98032	P
CUST_167_PI400063302	JZ511701	TTCTCCTACTGCTCTCCTGAAAGAGTTATGTTATTTCATATACTTTTGATAGCTGCATCA	5.05012	14.0618	P	13.9816	P	16.3443	P	16.3717	P
CUST_149_PI400063302	JZ511742	TGGAATTATCTATGCTATTTATGCCATCACTAAATAAACCCACCTACCACACTGCTCTGC	2.94486	13.7576	P	13.7285	P	15.2944	P	15.3082	P
CUST_1426_PI400063302	JZ514377	GATCTTGTGTTGATACTGTTTTGCTGTCCGTAAGTTTGCTGTCATAATAATAAATGGTAC	1436.99	6.50751	P	6.53154	P	17.0721	P	16.9446	P
CUST_919_PI400063302	JZ514060	GATTCTTTTTGCAGCTGTTTGTACTGCATGAGGTGTCTCATTTCAATTTTTGTTCTTGTA	203.622	3.3404	A	3.28494	A	11.019	P	10.9459	P
CUST_1481_PI400063302	JZ512922	GCAGTGTTTATTTTTGTATCGTTGGAATTGAGAAGGATTTTGACTGATTAAAACGCGATC	49.3512	4.45757	M	3.54932	A	9.70744	P	9.54947	P
CUST_126_PI400063302	JZ513060	CCTCTGTGTCCCTTGGTTCTTTTTCCTTGTAACTTTTGAAGAAAAATAATTTCCAGCAAA	3.59498	14.5512	P	14.6904	P	16.4714	P	16.4622	P
CUST_728_PI400063302	JZ513536	TTTGCTTATGAAGATGTTGATGCAGCTTACAAGAGAGCAATGGAGTGTGGAGCGGTAGGA	2.77253	15.3082	P	15.3011	P	16.8125	P	16.7392	P
CUST_521_PI400063302	JZ512961	CGCTGCTTCGTGCTGTAAGACTTCACTATTGATTCTTCTTAATCTATTACAAGATAAAGA	6.09424	6.51732	P	6.55581	P	9.19437	P	9.09366	P
CUST_697_PI400063302	JZ512408	TGAGGTTGCTGGACTGGTATAAAAGCCCAATGGTTTGGATTTGAATATAGCTGGATCCGG	33.9844	6.02764	P	5.71575	A	10.9813	P	10.9357	P
CUST_185_PI400063302	JZ514794	ACTGGGCATTAGTTTGATGTCGCGCTTTCTCCTTCTCTTTCACTTCACTTCCTTGATTCC	5.25544	7.28929	P	7.38259	P	9.65786	P	9.80163	P
CUST_1154_PI400063302	JZ512482	AAGTCAGAAAGCCATATGCAACGCCTGTAAATGAGCCAAGCTCCAATGATGGCAAAACCT	5.92216	4.61589	P	4.37547	A	7.13291	P	6.99069	P
CUST_1089_PI400063302	JZ512845	GTCGATACAGAACTACCAGCCAACCAGCCAGATCTAAAACACAAAACACAGAGAACAACT	2.32881	6.78525	P	6.61874	P	7.81824	P	8.02493	P
CUST_420_PI400063302	JZ513219	ATTCAGGATACCGTTTTGTGTTTCGAATGTAATGGAAATTTGATCCTGTGGTATGTAATG	160.729	3.21993	A	3.30332	A	10.8214	P	10.3588	P
CUST_1679_PI400063302	JZ512776	GTGCGTATATGGAGTATATCAGTACTAGTATAGAGTTTGGATGGTTGTATCTGTGATCTA	561.6	7.60531	P	7.63481	P	16.7966	P	16.7104	P
CUST_1523_PI400063302	JZ512423	AGAAATTCAAATATGTAGCTCCGATTATCTTCAACGAATTGCGGCGGAGGAGAAGAGTAC	3.51627	8.78457	P	8.69108	P	10.4714	P	10.6323	P
CUST_1320_PI400063302	JZ513700	GGCCAGCACCTCCTCCATGCATCTTCATGCTTTTGCTTTTTATATTAGTTGTCTTGTAAG	3.70686	7.8663	P	8.60263	P	10.0553	P	10.1941	P
CUST_85_PI400063302	JZ513372	TTTAAAATTCCTAAGTGCAAAAGTGGGTTTTAGAGAGGAAGAAGTTTCGGCCAGCAGAGC	2.00497	4.16872	A	4.40038	A	5.31928	P	5.25698	P
CUST_695_PI400063302	JZ514749	GCGTATATAATTGGTTCATTTGGATCAACAAATGAGTCCAACAGCTTGGCGTGGCAGTTA	27.5911	10.2674	P	10.3244	P	14.9971	P	15.1669	P
CUST_581_PI400063302	JZ515006	CGAAGATATAGTTCAAGATCAAATGGACGATGATGGCGAAGACACTGAATTAGTGAACAA	37.9283	5.88283	P	5.98818	A	11.191	P	11.1704	P
CUST_474_PI400063302	JZ511744	TAAAACAAATGAAGCTAGACCGTGTAACGAAATTTGAGTACTGCTTACCATTTGAGTTGG	362.12	3.3384	A	5.10853	M	12.7528	P	12.6948	P
CUST_1687_PI400063302	JZ511937	ACCATGGCTATTTACCTGATCATCTGCTTTTTCAGCTTCATTTGCTGCGGAATGGCAGCA	9.95905	5.71014	P	5.75866	A	8.96957	P	9.13124	P
CUST_1381_PI400063302	JZ512261	TTTCGCAAAGCACTACAAAGTGTTGTGTCTGGGATGTGAGACCAAGAGCTTCCAGTTCTT	18.5477	8.71744	P	8.65252	P	12.8849	P	12.9115	P
CUST_170_PI400063302	JZ514913	TTAACACGAATAGATCCTTCAGGACATGAAATCGAAAGCGGAGCTGGTACAATCTTAAAA	212.201	3.32354	A	3.43257	A	11.0602	P	11.1545	P
CUST_934_PI400063302	JZ513233	CCTTGTCCCTTTTGAGATGTGAACAAAAAGAATTTGAGTTTTCTTGTCAATTCTTGGATG	4.30082	15.6002	P	15.5551	P	17.6676	P	17.6969	P
CUST_298_PI400063302	JZ512456	CTGCGAATGCAAACACTGACCAGGCTGAGACCAAGTCTAATGCTCTAATCATATGATTTC	3.01894	6.02106	P	6.05493	A	7.67721	P	7.58685	P
CUST_174_PI400063302	JZ513515	AGAGAAACCTAAGCGTGGAAGGTATTGCGTTGTTTTTGATCCTTTGGACGGATCCTCAAA	2.30599	8.22999	P	8.19096	P	9.43112	P	9.4006	P
CUST_200_PI400063302	JZ513565	TTTCGGACTTGAGTTTCTGTACTGATGGGTCATTGTTCAATTTGTTTTCTCTATTCGAAT	2018.27	4.91318	P	4.9278	M	15.9321	P	15.8667	P
CUST_635_PI400063302	JZ513422	TTCATCAGAATATGTAGTCCGGAAACTGGAGGGGACATTGTGCCACTTCGACTTCAAACT	2.142	6.18454	P	6.05846	P	7.24171	P	7.19921	P
CUST_701_PI400063302	JZ513792	ATTTTGGTAAGTGGCTAGGTGCGTATCCTAATCAATTAAGGGTTGGTCAGCCCTTGGGAA	12.0934	6.05493	P	6.16369	M	9.67417	P	9.73676	P
CUST_430_PI400063302	JZ514345	AAGAAAGCCGGCAATGTGAAGCAAAAGGCCAAGGCCTCAATTCAAGTTCCCTTCTTTACT	2.74473	5.97462	P	5.73567	A	7.34212	P	7.2815	P
CUST_464_PI400063302	JZ512365	CTGAAGGCAATTGATCTTCTGTGAGAAGAATCTCTGAATTTATTTAGAATGTGTAGAGAG	26.4694	7.79456	P	7.88943	P	12.6002	P	12.5363	P
CUST_578_PI400063302	JZ513740	GAAGGATTTGCTACCTTTTCCAAATATCCCATTTGTCCCTCCATTTCCTCAAATTCCATT	4.55209	8.38494	P	8.17926	P	10.389	P	10.5482	P
CUST_1421_PI400063302	JZ513019	CCAACTTCATCAAGTCTCTTATATATCTTTCTCTTGAAACTCTGAACAGTTATCAACCTG	3.82171	4.62107	P	3.89846	A	6.22427	P	6.16369	P
CUST_158_PI400063302	JZ514138	ATTGGTCCATTTCTTTTGACAAATCTATTATTGGAGACAACGAAAAAGACCGCACATGAT	2.31454	8.69108	P	8.71744	P	9.97723	P	9.85274	P
CUST_586_PI400063302	JZ511792	GGCTAAGGAAGCTTCTAGGACGTTTGTATTTAGTTTTTTCAAATTTAATCTTTTCCCAGC	2.01227	13.2946	P	13.3333	P	14.3529	P	14.2927	P
CUST_415_PI400063302	JZ514160	TGCGAGATACAAATTTTCCAGCGAAAAACGAGACTCGAGACAACACGACACGAGAATCGA	3.19621	6.27792	P	6.2931	P	8.10551	P	7.81824	P
CUST_1656_PI400063302	JZ513160	CTGCTAAGATTATCGTGAATTTTGCCATGGTAGGTGATATATTCTACTTGAATATATGGC	19.4044	6.28512	P	6.37098	P	10.6185	P	10.5942	P
CUST_1147_PI400063302	JZ512540	GCCCAAGCGTTATCATTAACTATATAGACAAGGATTGTGCGGTGTGTTAACATGAAAAAA	1288.97	4.41261	A	3.4677	A	14.335	P	14.2093	P
CUST_331_PI400063302	JZ514678	GTCCAAGTGAGGAGCAAAACCTTGTTACTTACTTGGTTATGTGTATGTGTTTGTAAAGTT	3.24641	7.6252	P	7.68109	P	9.33821	P	9.36577	P
CUST_1297_PI400063302	JZ514484	AAGTGAATGATTACCACCAATTTTCAATTCCTTGAAGAGGAACTGGAGCTAGCTGGAGCA	10.5407	10.6847	P	10.6909	P	14.0453	P	14.1261	P
CUST_767_PI400063302	JZ513316	GCACTTTTTTCCAAAGAGTTAGAGAAGCTACTCCAGGTTTTGCATGGATAAAATGTGAGC	4.96739	14.377	P	14.3529	P	16.5583	P	16.7966	P
CUST_570_PI400063302	JZ512378	TCAGCAGGCACAACAAGACCAAGCAAAATTTGAAGCAGAATCGAGCAATACAACTTCAAT	2.87477	12.5921	P	12.5011	P	13.9993	P	14.1408	P
CUST_896_PI400063302	JZ513958	CATTAGTCCTCACAACTTGTCCTTAGCTTCTTTAAATGGATGAAGGAAATAACTGTACTT	9.5195	9.57406	P	9.78883	P	12.9323	P	12.9323	P
CUST_66_PI400063302	JZ512098	GCAGTCCTTGGATGATGGTTTACAATATCAGACTGTTATACTGTTCATGCATCTAGTAGT	2.08475	13.989	P	14.0281	P	15.1669	P	14.97	P
CUST_16_PI400063302	JZ514919	GCAGCGAAAAATCTGCCGGATCTTGTAGAAAAAGTTCTTCTGTTTTGTTTTGTGATAAGA	4.52231	4.10265	A	4.08924	A	6.32173	P	6.22427	P
CUST_650_PI400063302	JZ512902	AGCACGACCTCTATTCATATATAGCTAGCTATCTTGTATTAATCTATGATTTCTGTTGCC	2.35718	9.85603	P	9.82343	P	11.1484	P	11.0051	P
CUST_54_PI400063302	JZ513106	ATAACCAGTCCAGGGAGCAGCACAGAGAGATGACCATGAAACGAATTGAAAAACATGGCA	4.57407	9.4006	P	9.39657	P	11.4778	P	11.7064	P
CUST_414_PI400063302	JZ514498	TGTCCTGTTGTTACCTTGATGTTCTGTTTTTCGATTGTGAGTTATTTCTGTTTGGAAGTG	18.1992	6.83622	P	6.87475	P	11.0955	P	10.9871	P
CUST_1820_PI400063302	JZ512116	GTATGCCTCATTTGTTATAGACTTATAGGTAAGTTTACTTATAATTGTAATGTGTTTTTT	5.81486	7.89755	P	8.27921	P	10.7327	P	10.5235	P
CUST_1230_PI400063302	JZ512635	AGGGTGTACTCTACATGTAACCCAGCCTTTTATCACAACCAAACATTGACATCCATTGCA	155.192	3.50456	A	3.58577	A	10.7533	P	10.8928	P
CUST_743_PI400063302	JZ512880	GCGACGACAATGAAGCTATCAAACCATTACACTCACAAGACGATGATGTTTCTTTTGGAC	438.523	4.88247	P	4.76876	M	13.5853	P	13.6189	P
CUST_992_PI400063302	JZ512769	TTGATACGGATGATGAAATTTTGTCTGCTAAGTCATCACCAGTTTCCGAGCATTGGGAGG	2.71958	6.63546	P	6.50751	P	8.06789	P	7.96185	P
CUST_1158_PI400063302	JZ512400	AAGGAACATAGGATCAACCAGGCTGAACTTAATAAGCAGGAGGCTCATGAGCTCAACGCC	4.06512	16.2286	P	16.1777	P	18.0832	P	18.3697	P
CUST_1112_PI400063302	JZ512256	AATTTTCTTACCACCCTTAATGGGGCTATTGTTTTAAGGCGGAAGAGGGCTATTGTTTAA	2.02733	7.33542	P	7.45224	P	8.46242	P	8.3644	P
CUST_343_PI400063302	JZ513008	TGTAAATTCTGCGTGGAATAACCCTTCTGGTGATTGGCATGTGGGCCATAAGTTAGTGTA	2.91018	10.8506	P	10.9074	P	12.4688	P	12.3715	P
CUST_994_PI400063302	JZ512186	TGGTGGATCTTTCATATGTTTAGTATTGGTTAAGCACCGAAGTTGACTATATCACAGTTA	1124.14	5.13286	P	3.92417	A	14.6784	P	14.6478	P
CUST_518_PI400063302	JZ511728	GGGAGAAATATTGTAGTTGCCGCAGTTTACTACTGCATTTGGTTTTCAGTATTAAAGAAA	2.17799	15.5462	P	15.5076	P	16.6764	P	16.6234	P
CUST_490_PI400063302	JZ514906	AACGTTTGGCTAAGATCCTTTCTGAAAGCTCGAGAGTACACTAGGGGAGAGGGAGATAAA	6.36912	6.16369	P	6.02764	A	8.78457	P	8.74896	P
CUST_43_PI400063302	JZ514026	TAGAACTATCATCCAGCAAAAAAGAATTGATATTGGGATCATTTGACTCCTCCGTCATTA	5.98637	3.89846	A	3.80294	A	6.34044	P	6.52432	P
CUST_472_PI400063302	JZ512152	GTGAAGATGAGAATGTGGGATTCTAATGGATATCTAAATCAAAGTTGACGCGTTGCTTAG	158.65	3.64711	A	3.63455	A	11.0505	P	10.8506	P
CUST_148_PI400063302	JZ512699	GATATGATCTTACACGGCAATCGTAGATGACTTGAATCATGATTAATGAATGGGATCGTC	411.358	3.57603	M	3.80997	A	12.3925	P	12.362	P
CUST_1734_PI400063302	JZ513973	CATAATAGAGCTACTTTGATCATTCTCATCACCTCTTCCTTGTTGAATTCGGTACCCAAC	4.89829	6.05846	P	5.84819	A	8.25283	P	8.23838	P
CUST_277_PI400063302	JZ512485	GCTGTGGAATGAAGTTCAGTTCCAAATGGTTCTGCATCTTAAATGCTTAAACAATACATA	2.50395	10.4852	P	10.4714	P	11.812	P	11.793	P
CUST_207_PI400063302	JZ513026	CTTGGCTTTATTTGTTATGATATTTCAGTTATCCAATGCATCTCGTAGAGATGCATCTGT	90.1105	5.31928	P	5.39469	M	11.9164	P	11.7848	P
CUST_766_PI400063302	JZ511782	CGGGCTAGCCTCTTTTTCATTCTCTTGACCTGTGTATATAGAGATGTTTTTATTCTATTA	2.17216	13.1453	P	13.1176	P	14.2437	P	14.2574	P
CUST_1183_PI400063302	JZ511973	GGAGCTTTGCTTGGTTACAAATTACAGTAAATTTAAACTAGTTACCGTGTGTGTGTGTGT	8.82875	6.70615	P	6.97728	P	10.0927	P	9.87512	P
CUST_1361_PI400063302	JZ514629	AATGTGCAGACATGGGTTAGTGCTGCTCTTTAACAACGAGAACACCTGTCTTGATGGCTT	2.37144	13.1105	P	13.1453	P	14.377	P	14.3704	P
CUST_1666_PI400063302	JZ513967	AAGGTTTGCATAATAGCGAGATCTGCGAAGGCTTTTCCCAAGTCTTCAGCAAGCTGATAA	2.8755	7.16965	P	7.12352	P	8.6293	P	8.7115	P
CUST_721_PI400063302	JZ513631	AGCTGCTACCAGTTCATCCTCCTGAACTAAGCATTTAGTCATTTATGCTTCTCAGACGTG	2.38443	7.18458	P	7.15911	P	8.39629	P	8.4547	P
CUST_1788_PI400063302	JZ514348	CAGAAGTGTGTTATGGACTAGTGACAAGTTGATCAGTATGTATATATTAGTGTTTGTTCG	2.68507	11.3904	P	11.4022	P	12.8626	P	12.7799	P
CUST_222_PI400063302	JZ512606	CCATAAAACTCTGACCTTTCTCCAGTAGGAGCATGGCCTTTAAAAGGACCTTCCACATAA	18.525	4.04896	M	3.3384	A	7.87437	P	7.93579	P
CUST_1819_PI400063302	JZ511788	GTATGCTCACATGTTATTTTAATGGCTAGTCAGTCTTTTCCCTATGTTTTCAGAGAACAA	4.44675	13.502	P	13.5755	P	15.7347	P	15.6483	P
CUST_1443_PI400063302	JZ513714	AGAATAAAACATACTGCTTATGAAGGTTTTGTTTCCCCTTGTCTGTGTGTTAATGTAGAG	26.5043	8.91182	P	9.00682	P	13.7369	P	13.638	P
CUST_1775_PI400063302	JZ514908	GGTGAATCTGCTACATTCACAATCACAAACAATTGTCCTTACACAATCTGGCCAGCAACC	36.9508	8.60263	P	8.49348	P	13.7446	P	13.7666	P
CUST_951_PI400063302	JZ511690	ATGCAAAACTTGTGATTGCAGCTCTAAAGAGTGAAGGCTTATCTGGAGTCAGGGCTGTAG	48.721	3.97002	M	3.26055	A	9.22343	P	9.22008	P
CUST_688_PI400063302	JZ513863	ACGGCTACAAGCCTTATTCTGCAGAACCGGGCTCTCCTTCTTGACAATAATCAACATATT	8.98681	5.9312	P	5.37536	A	9.13124	P	8.51094	P
CUST_1374_PI400063302	JZ514984	CTCTTGCAGCTTAATGAATGATGATTGCAAGGAAGAACAAGAGTTTTACCACCCTTTTCA	2.27718	10.0124	P	10.2936	P	11.4208	P	11.2597	P
CUST_172_PI400063302	JZ511892	GCAGCTCTTGTTTATTCTTGCCACATGTAGTGTATGTAGACATATTGTGATCTAATCTAT	4.94953	4.37547	A	5.07403	M	7.19921	P	6.86487	P
CUST_188_PI400063302	JZ513189	TTGTAACTCAGATCTTCACGAGATGCCATTTCCAGTTTGGTCACAAAATTAAGTAAGTAA	2.24935	9.00682	P	9.00352	P	10.1455	P	10.2039	P
CUST_855_PI400063302	JZ513070	ACTTTCTAGTCCTACACTCACAAGTCACATCAAACACAGCTGAAAATATACTACCAAGTC	3.87438	3.51485	A	3.65738	A	5.56494	P	5.51523	P
CUST_1541_PI400063302	JZ512992	TTTCGATGTAAATTTATGGGTTCCTGAACTTGGTATTATTGGAACTTTGAGCCCGGGAAT	9.6782	3.73928	M	3.31921	A	6.91658	P	6.69139	P
CUST_124_PI400063302	JZ511733	GCAGCGCATGTTAATTGTTTGGCATTAAATGGTTGTTTGAGAATACAGTTCAGGCTTTGA	36.1808	10.4512	P	10.65	P	15.8501	P	15.6054	P
CUST_533_PI400063302	JZ512989	GGTGGTCCTTCAGGCCTTTACTTTTCTGAAATGCAAGCATCTAATTTTTAATACATGCAT	2.2382	11.4657	P	11.5027	P	12.7029	P	12.5901	P
CUST_1646_PI400063302	JZ515005	ATTGTCCATGGCAATTCCCCCGAGTACGACAAGAATCAAGGAAGTGAAGTGAAAGAGAAG	60.2541	10.808	P	10.7442	P	16.6052	P	16.7729	P
CUST_1781_PI400063302	JZ513850	AAGAATGACCAATTGAAAGCCGAGGCTAAGGCCAGAGGTGAAATTATCAGTACCAAGAGG	2.16449	15.1474	P	15.1353	P	16.2186	P	16.2922	P
CUST_1569_PI400063302	JZ514262	ATTAGGTGTAGGCGCTTTCCAGAGGTGGAATCTTCTAGTTCTTCCTATTTGACCCCGAAA	2.38869	16.6493	P	16.6327	P	17.8972	P	17.8972	P
CUST_112_PI400063302	JZ513695	GCTAAGAGTCCTTGGTATATGCTTCAATCTGTTTTGCATTACTGTGCTATTAAATGTAGT	28.103	7.75446	P	7.69866	P	12.5539	P	12.5246	P
CUST_1508_PI400063302	JZ512806	GTTCGGTGGTTCTATATTTTTGGAGAGGATTTTCACTCGCTTTATATTTACAGTTCCGGA	10.5115	5.6659	P	5.76477	M	9.11196	P	9.1065	P
CUST_487_PI400063302	JZ512130	CATCCAATGTCTAGTTAAAAACTGCAAAGTCTCTCTTGTCCAAGTTGCAAACCTTCTTTT	200.959	5.67782	P	5.56494	P	13.1917	P	13.3526	P
CUST_762_PI400063302	JZ514378	ATTGGTTTTGGCCTCTCTTTTTCTCTACATGTTTGTCATTTTGCAGGTAATCTTGTGATG	2.19211	13.3864	P	13.3864	P	14.5108	P	14.5267	P
CUST_1388_PI400063302	JZ513817	CTCCGGATACTAATTATCTTTTCATGGGCGATTACGTTTGTGAGAAATTATTTCTTACCT	5.36649	12.2535	P	12.2403	P	14.5512	P	14.7906	P
CUST_1706_PI400063302	JZ514081	AAGTGCACTCAACTTTGTGAGTTTAGTCTATAAATCTAGCCAAGCGTTTGACCTGTGAAA	15.878	9.91203	P	9.87512	P	13.8624	P	13.9026	P
CUST_1409_PI400063302	JZ512827	CTTAACTCTGATGAGACTAGATCCTTTGGATAGAGTGCAGCGATTCTTGTTGATAAAAAA	13.2043	11.5583	P	11.626	P	15.3151	P	15.3151	P
CUST_747_PI400063302	JZ513476	AGCTCGTGTTTTTGTGATTTTGACCGGTGTGCAAAATTTGGCGTTAACAGTTGGAGTATT	38.4887	4.65081	M	3.32231	A	9.24533	P	9.26051	P
CUST_442_PI400063302	JZ515009	TCCAACACCCTTTTGGCTTTTATCATAAGCTTCCAGAAGTATCTGCTTTCTCAGAAAAAA	6.69705	9.5962	P	9.64177	P	12.3274	P	12.3976	P
CUST_1540_PI400063302	JZ513744	TCGTTTCTATCTCCTCTCTAGGATTGAGCACAGTATCAGCTAATCGATGGGAAACGATGC	171.185	4.82739	P	4.50474	A	12.0659	P	12.1051	P
CUST_47_PI400063302	JZ514661	ACTCAACTAGTCCATTAACACCACATGGGCCGCTCTCAACCTAACCACCATCTTAAAAAA	2.18877	13.48	P	13.3909	P	14.5189	P	14.6122	P
CUST_398_PI400063302	JZ514265	ATGGGTTCTCTATATTGAGATCAGGAAGATCTAACCAAATGCAGTGATATTGTCTTGATG	103.261	4.25457	A	3.27288	A	10.4363	P	10.4714	P
CUST_1165_PI400063302	JZ514929	CAACAGATCTGGAGCTATTTATTTCGGTGATGAAGAGAGATTAACGTTGATTTTTGAACT	9.32455	3.4606	A	3.53266	A	6.77012	P	6.66521	P
CUST_320_PI400063302	JZ511846	CTGCTATGGAACATAATAGTTCAAGTTCATTGCAAGATTTGGCCGTCATGATTATACAAA	43.8469	3.58577	M	3.61867	A	9.07528	P	9.03797	P
CUST_997_PI400063302	JZ513988	GGCTGTGCTACCAAGTTGTTGCTGTTGTACAAATTGCAAGTTTCTATATATTTTGTTGTT	2.01204	11.2166	P	11.3319	P	12.4156	P	12.1503	P
CUST_912_PI400063302	JZ513463	GGGGCGCTAGTGTTTCTCTAAACAAGTTCCTTTTGCTACTTGTAATTTTAATGCTACTCA	11.476	12.3715	P	12.4688	P	15.9212	P	15.9602	P
CUST_1759_PI400063302	JZ514589	TTCAAAGAGTAACATCTACTATATCGTTATCCTCTGTCACAAGGTCTGGGTTTCGCCTTA	4.87978	4.86221	P	3.99741	A	6.75523	P	6.67802	P
CUST_784_PI400063302	JZ513680	CTGGAGTGGCTTATACTGAAGGGCTTTGAATTGGTATTGCAATTATATATCGTATTCACT	2.33293	15.7289	P	15.7989	P	17.003	P	16.969	P
CUST_1092_PI400063302	JZ512217	GGATACCCATTATCGATTGATGTTTTAGTTTGGAGATTGAACTAGGTAGAGAGCACAAAT	2.63925	11.2597	P	11.3615	P	12.7107	P	12.7107	P
CUST_121_PI400063302	JZ513756	CACTGTATTCAAGTCCCGTGGTACTACGTATTTTTGATAAGAGTACTTTTAGCCTTTATT	21.0743	10.3084	P	10.3776	P	14.7818	P	14.699	P
CUST_116_PI400063302	JZ511871	TGATGATGTCTGCAAGCACTCAGATTCTCTACGAGGTGACATAATTGCAAAGGTCATTGG	2.76573	13.0007	P	12.9403	P	14.4104	P	14.4659	P
CUST_600_PI400063302	JZ512179	ATAGGGGATCAGCCTATTATACCGTATATTATGCACAACATACATTTCCGCCGGTAACAA	2.1496	4.44908	P	4.49574	A	5.28387	P	5.8691	P
CUST_890_PI400063302	JZ513674	TACTGTTGGTTGTCTTTCTGAACTTGGATCTTATGATGGTTCAAAATCTAGGATTTGACA	2.74606	13.9461	P	14.0701	P	15.4846	P	15.4464	P
CUST_33_PI400063302	JZ513612	GCTCCATCGTGTAATAACATCCTTAGGCCATGTTTGTTTACAAAGATTATAATTCCGGGA	14.9307	9.30341	P	9.42112	P	13.3173	P	13.2076	P
CUST_1082_PI400063302	JZ514778	TGGAAAAGAAATTGTTGGATCTAATGCTTGGACCGCATCAGAAAGCTTGCTGACAACTGG	2.68176	12.4946	P	12.4386	P	13.8385	P	13.941	P
CUST_286_PI400063302	JZ514367	GTTAGAAACATTGTACTACAGAAAGTAATACTCCCTCGTTCCTCAAAGTGGTGTGTGAGT	5.69452	10.9017	P	10.8506	P	13.3032	P	13.4682	P
CUST_1306_PI400063302	JZ512272	CACAAAACGGTGCAAGGCAGAACTAGTATAGTTTACATGCTTACATAATTCAGTTTTACA	44.5678	3.52451	A	3.68092	A	9.07058	P	9.09071	P
CUST_446_PI400063302	JZ513456	TTTCCAAAAGCATGAAGTTTTCAGGCCAACCTTGATTTCCTTAAAGAAGATGATGATGAA	3.36632	10.6323	P	10.5152	P	12.2446	P	12.4053	P
CUST_1677_PI400063302	JZ512674	ATTTAGGTTATGCATGTTGTATAAGCTTTTACCAGTCTTTGATTGCCCTTGCTGGGATGA	2.27159	11.1302	P	11.2015	P	12.3496	P	12.3496	P
CUST_1795_PI400063302	JZ512222	CATGTAGTACTCTAGTGTATGTTGTTCAGAGTGTTTGAAGAATCATTGCGTGTATGTATA	2.52082	12.8729	P	12.9711	P	14.3484	P	14.1634	P
CUST_221_PI400063302	JZ511950	GCAGCATGATCGATCACTCAATATATGTGATTATATGAATGTAAGGAGTGCTATTTGTGT	267.384	10.5359	P	10.6323	P	18.6011	P	18.6926	P
CUST_931_PI400063302	JZ513268	GAGCGCTTTCTTTACTTGTTGATCAAAATGTTGTATTAGATGTTCACGTCCCCTTGAATT	1342.81	5.24768	P	5.78431	P	15.9119	P	15.9022	P
CUST_9_PI400063302	JZ512854	GAGGATGTGTGGAGGAGATAGAGAAAATTGAGAGATAATAGATTTTTGTAATTTCACTGC	3.15487	6.27352	P	5.94322	M	7.85821	P	7.67369	P
CUST_966_PI400063302	JZ513092	GTGTGTGTTATCTACTCGTTTTGGATTGTGCGGTAAACTATTCATATCAAGCCCTAGTTA	3.19505	15.4846	P	15.5462	P	17.3173	P	17.0651	P
CUST_1051_PI400063302	JZ511991	AGACATGGATACACTACGCAAGAAACTTGACTTCTGCATTGAAGAGAAAAACAAATTGGA	2.40296	8.75293	P	8.83521	P	10.0878	P	10.03	P
CUST_1060_PI400063302	JZ512897	GCTACAAAGAGTTAAAATGAGAGTGTCAAGCAAAATGCGTTTTCAGTTATCATATGCTTG	4.7536	13.8011	P	13.8308	P	16.0346	P	16.0954	P
CUST_1826_PI400063302	JZ514659	CTGCAGGCCCCTCATTGCTTGCTTTAGTAAATTTAGTAGTTGTCACATTTTTGATGTTTT	2.54751	12.3976	P	12.4156	P	13.7829	P	13.7285	P
CUST_696_PI400063302	JZ513708	TTAAGACTTAAGATCAGTTCAATCACGTTACTGCTCTATGATCTCTGTTTTGTGTGCTTT	70.8654	5.58286	P	5.58286	A	11.7263	P	11.7334	P
CUST_73_PI400063302	JZ512055	AGTATTATATATCAAGTGGACCTCTATTTACCATTGCAAGGTCAGTTTTTGCCCCCCAAA	37.9995	4.7075	P	3.2948	A	9.30833	P	9.18978	P
CUST_125_PI400063302	JZ512583	TTGTGGGGTAAGAGATTTCTGTCCTGTGAGTTCCGAAACCGAGGGAAAGTTATAATAATA	24.7449	4.66929	P	5.31143	M	9.65213	P	9.58671	P
CUST_1776_PI400063302	JZ514258	GATTGTGAAGTGTCAGTTGATGCAAAAGGATGAGTGAGCTCCAATTATCATTCATTGTGC	3.02103	6.38033	P	6.45276	P	8.11063	P	7.91254	P
CUST_1520_PI400063302	JZ511837	ACGTATTCATTAAACATGTCTTCCTACATTCTGTTTGGTACAATATCTACCGATGGTCCG	2.79896	9.75556	P	9.75556	P	11.2643	P	11.2166	P
CUST_146_PI400063302	JZ511789	TGGGTAAGTTAAAGCTAACACGCAGCCGAGAATTATCAGACATGGAAGAAGCCAGTCGTT	2.0655	10.2936	P	10.1175	P	11.2398	P	11.2643	P
CUST_1731_PI400063302	JZ514818	TAGCTCAACTCTTTGTTAGTCTTGCAAAGCTTTATGGTCAATCTGATCAAGTTTCTGTTA	102.619	6.15245	P	6.08688	P	12.7926	P	12.8091	P
CUST_1333_PI400063302	JZ512072	CGTCTACACACCATAATTTATCTCTTCACAAAGATAGTGTAGTATTTCTGTGGAGGTTCC	137.15	3.24781	A	3.35647	A	10.4852	P	10.3183	P
CUST_1121_PI400063302	JZ512666	CGACTCCAACTAGCTATTAGACACCAATAACTGTGGATGCTCACATAAGCCACAAATAGT	9.17091	3.48206	A	4.16872	A	7.00518	P	7.03973	P
CUST_1701_PI400063302	JZ514187	GATCGCATTCTCTCTGTTTGCTATTACTTAATAATTTCACACACACGTGAATTAACACAC	4.37434	7.51883	P	7.6252	P	9.73676	P	9.6654	P
CUST_28_PI400063302	JZ512042	ATTTCGGATGATCTGACGGTGAAGCCCGCTTTCCCCCATTTCTAGTATTAGTCTGATCAA	4.52143	10.1941	P	10.5866	P	12.5804	P	12.5539	P
CUST_1599_PI400063302	JZ514637	CATGGTTTGTGTTATGAGTTTGTACTACTAGCTCTTGTGTAATAAATTAGCGACTGCTAT	176.087	9.77002	P	9.89082	P	17.3934	P	17.1877	P
CUST_1398_PI400063302	JZ512915	TAATCAAGTTGTACTTTGTGCTCATGAGCTCATCCCTCAAGTTGTACTACGTGCTCAGCC	3.58018	5.907	P	5.79659	A	7.6428	P	7.74085	P
CUST_535_PI400063302	JZ513052	CCCACCTGATTAAGATTAATCTTGCAGATACTAGGACGGAGTATGCGGTGGCGACATATT	27.1444	4.4645	P	4.00942	A	8.99954	P	8.99954	P
CUST_976_PI400063302	JZ514729	TCGGCCTTAAGTGTACTCTATTGATCCATTCAGTCGATAAAGGAGACTTCTCATTCCAAA	9.76943	10.7759	P	10.8646	P	14.1261	P	14.091	P
CUST_186_PI400063302	JZ512451	GTTGTGCGAGTTTGAGGAATATAGTGACCTGCATAGCTTTATCCTATTATAAACAAATCT	4.09797	4.02991	A	3.27874	A	5.78431	P	5.59415	P
CUST_70_PI400063302	JZ514141	ACCTCAAAAAACAGCCTCTTCATTTGTGAAGTATTGATAAAGCCCATTTGAGGATAGTAT	2.2567	6.3325	P	6.40465	P	7.64863	P	7.43694	P
CUST_1348_PI400063302	JZ514068	GTTGCATGCACAATGTGTGTGACTGAAAAACTTAATTTTATGACAGATGAGTCAGCAACA	3.27842	3.11958	A	3.23728	A	5.10057	P	4.68229	P
CUST_993_PI400063302	JZ514864	AACAAATGGGTCGCAGAAATTCTCCTCAAGTTCCTCCAATACTCTCCGTACGGTGCAAAA	2.26188	5.41174	P	5.55607	M	6.58916	P	6.73369	P
CUST_337_PI400063302	JZ514032	CATAAAGATAGAATTCCGATGGTTTGATGCACATTTGACTTCCCTGCATAAGTAGACAAA	30.2921	5.01644	P	5.30649	A	10.0411	P	10.1236	P
CUST_1554_PI400063302	JZ512613	GTTTCATTGCCAGTGCTGGACACATGTTTGTGTACATTGTTGCTGTAAAGATGACAGGAA	51.8525	6.52163	P	6.46507	P	12.2899	P	12.0895	P
CUST_595_PI400063302	JZ513000	ACCACAGCAGAGACGAGATGAAGATGAAGAAGAAACCCATAATGAATTACTTGTTTTTTC	245.303	6.0674	P	5.87557	A	13.8308	P	13.989	P
CUST_1831_PI400063302	JZ514439	TTCAACATGTCATTTATATGCAGCAGTGCTGCTAAACATGTTATAGAGAAGGGCAAAAAA	61.2632	5.33276	P	5.23468	A	11.2015	P	11.2398	P
CUST_971_PI400063302	JZ513073	TTTCTTGATACTGCCTTGAGCCTTCGATGTGGAACTGGAAGTGAGAACTCAGAAGAGCAT	13.8085	5.29537	P	4.66001	A	8.80768	P	8.72266	P
CUST_1764_PI400063302	JZ511935	CACGCACAGTCTTCTACTGCTCCAATTTTGACATTATGAAAAAATCGATTTTTTGGCTAA	22.5166	4.93446	P	5.41928	P	9.68171	P	9.65786	P
CUST_311_PI400063302	JZ512472	ACAACAGAGCATAATTCTTCCATCACAGCAAACGTATCCTCAATTGAGGGGGTGAGCTGT	6.51279	9.15007	P	9.12417	P	11.7804	P	11.9004	P
CUST_345_PI400063302	JZ511764	TAGCAGTGTGCCACACAGATACCTCGAAATGGAATCCGAAACATTTGGCATTTCAAGTGT	7.0263	14.6122	P	14.6692	P	17.4107	P	17.4962	P
CUST_74_PI400063302	JZ512030	TACAACTGCCGTATCTAGAATTCTAGATATCCCTGGTTTGCTAACTTCTAATGGACCTTC	24.3033	7.56282	P	7.50855	P	12.1427	P	12.1349	P
CUST_1395_PI400063302	JZ513142	CGAGTTCCCAATGCAAATCTGATTAAGCTTAGGATTCTTCAACAAAAAATACCTTCAAAC	3.08269	5.98134	P	6.24933	P	7.85384	P	7.6252	P
CUST_1221_PI400063302	JZ511990	AATAGTCTCAAAGTTTGCAGGAGGCAACCATATAAGGGCTTGGCGAAACGATAGTCTAGC	4.25225	14.2437	P	14.2239	P	16.2418	P	16.4023	P
CUST_1642_PI400063302	JZ514321	TAAACAATTCCATTGCCATCCTGGTCGAAGAAAGCCACATGCTGCTGAAGAACACTCATG	3.36747	7.0955	P	6.84268	P	8.7076	P	8.73392	P
CUST_956_PI400063302	JZ512127	GTTTAGTTTTGCCTGTTGTTTCTCGGTGTTTACTATGTTGACTTGGTGCAACTTGCTTTG	5.92742	7.57175	P	7.59096	P	10.2242	P	10.0733	P
CUST_910_PI400063302	JZ513484	GATATAAAGAAACTGTTGGAAAAAGCTTAAGCGCAGAAGTAAGTTTGATGCTGCTTTGCA	11.2072	12.5134	P	12.5901	P	16.0123	P	16.064	P
CUST_403_PI400063302	JZ512398	GGATACCCATTATCGATTGATGTTTTAGTTTGGAGATTGAACTAGGTAGAGAGCACAAAT	2.56573	11.2821	P	11.3904	P	12.6883	P	12.7029	P
CUST_1309_PI400063302	JZ513686	AGAACCAACCGATAGAACTCAGAGTTGGTGAATTTACTGCAAATCCTGATTGGGGATGTG	3335.12	4.51618	M	3.6421	A	15.7665	P	15.7989	P
CUST_553_PI400063302	JZ514859	AGGTTAGATGGTTTCAGCCAAGTCAATGCACCAGCTAATTGGATGATATGACATTCAGAC	26.6269	4.59608	M	4.24017	A	9.17221	P	9.13367	P
CUST_756_PI400063302	JZ511863	CTTGGTCTAATATGAGCATGAAAATTAGGATCTGGGAAATGGTGAGTTGATATGCTTTTT	8.68009	9.18169	P	9.30341	P	12.4604	P	12.2601	P
CUST_333_PI400063302	JZ514973	GGTTGACAGCAGTTATTTGACAAGCATTTCAGTTCCTACTGATGGATTCAATTACATTTT	1481.19	3.41436	A	3.30561	A	13.8787	P	13.9063	P
CUST_749_PI400063302	JZ513475	CAACAAAAGGATAATGCCAACCGAATTAGAAATGCCATCGCTCTTTGAGAAAGAATTCTT	2.91892	7.41483	P	7.30512	P	8.899	P	8.91182	P
CUST_1030_PI400063302	JZ513029	CAAAAGGTCCTACCTACCGTCCTGATTTATAGTGTTTTCTTCATACATCTTAACATGTAT	106.549	8.83521	P	8.85668	P	15.6002	P	15.5624	P
CUST_1769_PI400063302	JZ512241	GGGGCCTTTGGATCAAACTTATAGGCAGATAGATAATCACAGTTTTTTCAAGGGTTTATA	2.59338	8.49348	P	8.48802	P	9.8319	P	9.89927	P
CUST_251_PI400063302	JZ512346	ATACTTAGAGAACCTTACCTACAAATGCGGCCATACATCATCTATCGACTGGCGACTTCG	16.1527	7.01273	P	6.87964	P	10.8928	P	11.0269	P
CUST_1640_PI400063302	JZ513251	TAGTGAAGCTATCGCCTTGTCCCAATATTGGGATCACTCAAGCAAGTGGAGTTGGTTAGT	5.58847	3.6282	A	3.29015	A	5.8691	P	6.01417	P
CUST_1358_PI400063302	JZ513043	GCTTAATTCATTTACTTGGGATTATGAATTATTGGGAATCACTCCCGCCTTGGTAGTGGG	4.40048	4.89504	P	4.66929	A	6.89088	P	6.94877	P
CUST_1747_PI400063302	JZ513114	TGCCAGTCGAAAAGGCCATCAGTACCAAGTTAATTGGAAATGTTAAATATTTTACTCTCT	6.41715	6.87024	P	6.81615	P	9.50483	P	9.54541	P
CUST_1213_PI400063302	JZ512137	ATTATTTTCCCATCATATGACAGTTCCTGATTCCAATCTACCCTTGCTACTCAGATTCCA	4.12127	3.75161	A	4.59608	M	6.24933	P	6.18454	P
CUST_744_PI400063302	JZ513619	TATCCTTTCATGCCTAATGAAGAACTATGGAAGTTAGAGTGGAATAACAATGGGAGATGC	1669.31	5.10057	P	4.33387	A	15.4464	P	15.3981	P
CUST_946_PI400063302	JZ513175	ACACTTGTTGTGTCTTTGTCATTGTTGAAGTGTGTGATATTTGAAAACCTTGCCTATTGA	11.6903	10.9983	P	11.2166	P	14.7906	P	14.5189	P
CUST_596_PI400063302	JZ513424	TTCAGGCTTACAATTATCATTCCACAAACCCACATGAGAAGACTAAGATTAACCCCGGGA	7.67168	3.80997	A	3.40927	A	6.48581	P	6.61251	P
CUST_234_PI400063302	JZ513389	GGTAGGCTATATACGCTTCTTCTCCATATTCTTAAATCTTCTGCAATGAGGAATTTGAAA	19.7872	4.83586	P	3.52451	A	8.51094	P	8.46242	P
CUST_1697_PI400063302	JZ514446	AAGCATTCCAGTTGTTATTTGATTTCCGAGTTAGAGCCTGTTGTTGTTTCTTGATTCGTT	7.98124	6.19763	P	6.19763	P	9.22008	P	9.16841	P
CUST_84_PI400063302	JZ512028	TACTTGAATAATGGTGATGCAGGTATGGTGAACATGATCCCAACCAAACCCATGGTGGTG	3.32154	12.968	P	13.0904	P	14.8671	P	14.655	P
CUST_153_PI400063302	JZ512411	GGTGTACTATGTATGCTTTTTTCACGAGCCTAGTAGCATATACGATTCCTCAATCAATGT	12.4208	9.6654	P	9.59864	P	13.2595	P	13.2739	P
CUST_302_PI400063302	JZ513881	TGTAACCATCTGCAGTCCCATACATAACTTTAGTCAGTGGTTTCCTCGAATCTGCCACCT	14.0583	3.92417	A	3.51961	A	7.52508	P	7.54541	P
CUST_1800_PI400063302	JZ513346	GTTTTCTGCTGATCTTGTAGTTGCGTAAGTTGAGAAGGCTGCTGCAGAGCAGATTTTGGT	247.691	5.69757	P	5.92123	M	13.8078	P	13.7158	P
CUST_832_PI400063302	JZ513166	CCCCTATTGTTGACAATGAAGCAATGTGACATGAAATGCTTCCATAATTTTAGAAATGGG	2.12823	10.3675	P	10.4512	P	11.5703	P	11.4278	P
CUST_217_PI400063302	JZ514233	AGTGTCGTGAATGGAAGTCTGACTTATAATTTTATACCTGATCTACCCTTTTGTGGCAAA	141.867	8.47201	P	8.5779	P	15.756	P	15.5907	P
CUST_839_PI400063302	JZ513141	ATCATCAGATCTAAAAGAGCTGGCCACAATCAGCTATGGTCACAGACTTTGCAGTCCTTC	3.28697	5.64132	P	5.28387	A	7.06941	P	7.28929	P
CUST_612_PI400063302	JZ513190	GACTGGCTGTTTCTGTTTGTAATGCTTTGTTATGAGAATAAAGATACCAACTCTCTATAG	15.2455	11.4461	P	11.6052	P	15.5907	P	15.3213	P
CUST_945_PI400063302	JZ513177	CAGCGGTTGTATTATTTCCAATAAATGAGTATAGATTATATGGTTGAGTTGCGAAGGTGA	2616.24	4.00942	A	3.31602	A	15.1789	P	14.8531	P
CUST_889_PI400063302	JZ513747	GGTACTGCATGGCTTTCTAAATAAGAAGTTGTTGCTGTTGTTAAAATCTCTTTCTGCTTA	10.6716	13.4893	P	13.5721	P	16.9591	P	16.9337	P
CUST_440_PI400063302	JZ512463	GTTGCATACCAATTGTATGATAAAAGGTCAAAACGGGTTCTTTTAGCCTAAAATGCATCA	2.12014	4.18057	A	5.0285	M	5.72536	P	5.65203	P
CUST_225_PI400063302	JZ511900	GTGTTTTGGTTGAATTGTAGGCCCTGAAAATCTTTTGTAGTTGATCGTTTAATAATCCGA	3.26114	16.4023	P	16.4387	P	18.0649	P	18.1868	P
CUST_1359_PI400063302	JZ512158	TTACCTACGTGAAGGATCACGAAGACAACGATGCAAAAGACACCCTTGAAATCCTAAGGA	431.343	4.75606	M	4.12022	A	13.155	P	13.2267	P
CUST_772_PI400063302	JZ514162	ATAGGAATGGGATCTACCTATCCTATGTTTTAACAATGCTCTTCTTATTGTCATGTACTC	2.97927	13.536	P	13.5439	P	15.0753	P	15.1546	P
CUST_878_PI400063302	JZ514470	ATATGTACAGATATTTCGGAACCAGAGAGCTGGTAGCCTGATTCTAATAGTACCTCCTTG	2.74965	8.72695	P	8.7928	P	10.214	P	10.2242	P
CUST_1837_PI400063302	JZ511889	GTGGAGGATAATTATCATCAATTTTCTTCTGCTGCTAAAAGTGTGAAGAAGAACAAGAAC	2.51252	9.43112	P	9.67417	P	10.8989	P	10.8646	P
CUST_475_PI400063302	JZ512316	CGATATGCTATCAACAATAACTTTAAGTATCTTTCTGTTTTGTCATTGCGCTTTGCGTAC	3.25185	13.0052	P	13.0385	P	14.727	P	14.7192	P
CUST_163_PI400063302	JZ511911	GTGCAAGATTTCAAATCAAACGCTGAGGTGTTGGAACTTACTATTATTGTGACAATGAAA	47.2363	7.65804	P	7.81824	P	13.3404	P	13.2595	P
CUST_1509_PI400063302	JZ512886	TAACAGTATTCCTCATATTATATGCATAATTCTCCAGAGCATTCTTAGCCTCCACTTTCC	2.63761	6.54701	P	6.58103	P	7.89421	P	8.03229	P
CUST_1405_PI400063302	JZ512851	GTGTGTCACCTTTGTACATGTTAGCAATTGCTCCTTTATTTTATACTTTTGTATGTGGTC	16.1627	10.917	P	11.0051	P	14.7109	P	15.2404	P
CUST_892_PI400063302	JZ514111	GTTTAGTTGTTATTGGAGTTGCGATCTCCGCCAAGTCTGAACAGCCCTATAAATTATCAC	1303.64	6.66521	P	6.57486	P	16.9337	P	17.003	P
CUST_1086_PI400063302	JZ514492	TCAGAAGTGACAATAATTTGACTCTTCTCGCGAATAACGTTGACGGAACCGCCAAGAGCA	10.1583	4.63549	P	5.52527	M	8.38494	P	8.46499	P
CUST_386_PI400063302	JZ514739	TTAATGCGGTTCTTCCCAAATTCCGTGGCAGCTGCTTGTTTTGAAATCTTAATGGGTGTA	186.771	3.39392	A	4.27328	A	11.3553	P	11.4022	P
CUST_1326_PI400063302	JZ514497	CCTCGTTGAAGACCAACAATTGCAATGATCTATCCCCATCACGATGAAATTTCAAAGATT	6.63982	14.8745	P	14.829	P	17.5954	P	17.5704	P
CUST_1791_PI400063302	JZ514801	ATAAAGCGAAATGCTTCTTAGCTAGTGCATGATAGCTACAAGTTGTCATGAAAGTGATTT	11.0087	12.3007	P	12.2345	P	15.7087	P	15.7477	P
CUST_191_PI400063302	JZ513701	CTCCAGGCTCTAGCATTTAAGCTAGGGACCAGGGTTTGAGTAAATGCTAATAATAATAAT	46.5441	12.0232	P	11.9387	P	17.4476	P	17.5954	P
CUST_738_PI400063302	JZ513130	CACATTTTGGAAATCTGGAAAATTCTAGATAGGAGAAACATCGGTTTCAGTGAAATCCAG	3.05757	10.0553	P	10.0124	P	11.6052	P	11.6872	P
CUST_1212_PI400063302	JZ513136	ATCGATGCACCTAGACCAATATTAAAATTTGGCCTTGTCTATCATCGATGGAAATTGTAA	403.301	8.63491	P	8.61834	P	17.2474	P	17.3173	P
CUST_1015_PI400063302	JZ512198	GGATTCAACCAGTTTTACTCCAGCATAACTGAGATGTAATCTAATAAGCATCGAGTAATT	27.0661	3.36004	A	3.50456	A	8.18397	P	8.19746	P
CUST_1327_PI400063302	JZ511692	GTTATGTGGTGTACGTCTATGAGATATGTTTGTGGTATGACTAAGTTGTGTGATCTTTTT	6.1485	13.5721	P	13.8209	P	16.4387	P	16.1947	P
CUST_37_PI400063302	JZ512258	GACGAACTGCAAATCTTCAAATGATCCTTTATCCTATTGGTGTACTCCGTATAATTAGCC	881.47	3.47667	A	3.34853	A	13.2267	P	13.1661	P
CUST_758_PI400063302	JZ513414	TCAGGCCCTACATGATGACCCACCTTTATACCTCTCTAGAACTTGCATGATTTTGTTTTT	7.56146	4.3563	P	3.76268	A	7.03973	P	6.91658	P
