# Supplementary material for: Microarray Analysis of Siberian Ginseng Cyclic Somatic Embryogenesis Culture Systems Provides Insight into Molecular Mechanisms of Embryogenic Cell Cluster Generation
Source: PLoS One. 2014 Apr 17;9(4):e94959. doi: 10.1371/journal.pone.0094959 (PMC3990593; doi:10.1371/journal.pone.0094959)
Supplement: Table S3 — Upregulated (A) and downregulated (B) genes of DEC compared with ECS. (XLS) [file pone.0094959.s004.xls]

## Sheet: Table S3A
Table S3A Upregulated genes of DEC compared with ECS
ProbeName	GenBank accession number	Sequence	Fold change	ECS(1_1)_Log2NormSignal	ECS(1_1)_flag	ECS(2_1)_Log2NormSignal	ECS(2_1)_flag	DEC(1_3)_Log2NormSignal	DEC(1_3)_flag	DEC(2_3)_Log2NormSignal	DEC(2_3)_flag
CUST_856_PI400063302	JZ511747	TTATAAGGGTGAAGGGTTTTGAAAAGGGTAGCAACCTTGAGGACATGGATGCTTAGATTA	2.23255	12.0659	P	12.0466	P	13.2033	P	13.2267	P
CUST_598_PI400063302	JZ512257	TGTAGTTCAAGCGATCAGAAAAAACGTAACTGTCCGGCCACTTCTCAAATGCCAAAGGAC	2.19143	15.1353	P	15.4464	P	16.4915	P	16.354	P
CUST_1619_PI400063302	JZ513155	GGGAGAGTTGACGGAGGAGTTTTGAAGCTTAACAAGACCTTTGGGAGATTCTTCATTTTA	2.51617	6.8106	P	6.25477	P	7.88943	P	7.83841	P
CUST_1566_PI400063302	JZ514477	AATGTGCGTGTAATAAATTGTGCGTGTTAGCATGTTACATTTCTGTTTATCCTTCAGGTG	3.36977	10.9671	P	10.7533	P	12.6002	P	12.6255	P
CUST_1428_PI400063302	JZ512799	GCCGCCAAAAAAGCTTGGAACAATCGACATTGCTAAGCTTGATTTTGATGAAAGAATATC	3.4719	7.68109	P	7.55525	P	9.37726	P	9.45054	P
CUST_152_PI400063302	JZ511722	TCGGTGTGAGAATTAGTACATGTCAAAAGCGTTATCAATGGAGGGGTAAAATAATGTTGG	2.02118	5.95003	P	5.88735	M	7.15182	P	6.71596	P
CUST_517_PI400063302	JZ514561	TGAAGAAATTTCATCTATGGTCTTGACCAAGATGAGGGAGGTTGCTGAAGCGTTTTTGGG	3.82492	6.16369	P	6.05493	P	8.06789	P	8.0216	P
CUST_479_PI400063302	JZ514757	TGAACAACAAGGCGTAACCATTTCTGAAGCTGAAGTTGCCGGTCACCGTATTATTACCGA	3.6788	11.2166	P	11.2643	P	13.155	P	13.0844	P
CUST_694_PI400063302	JZ513132	GCATTATTTGCATGGTGAAGTTTAGGTGCTTATTTTGGTTTTGACTTCTGACAATGTCTT	3.14389	13.0145	P	12.4386	P	14.3088	P	14.4494	P
CUST_974_PI400063302	JZ513045	CCGACACTAAACGATTTCCCCAGGGCTTTCCTAAAGAATGCACTGTTAATAATTAATTAA	4.94458	11.0269	P	11.1822	P	13.4682	P	13.3526	P
CUST_1584_PI400063302	JZ513081	AATTCGATGCATTTGTTGCAAAGTTTGCTTGCCTCAGCAGGTCAGCCTGATGAAGGAAGT	3.29365	6.38382	P	6.40465	P	8.11063	P	8.11722	P
CUST_1263_PI400063302	JZ513147	TGGACAAAGGATCATCTCATCTCGTTACTGGTTCAACCCTTTACTCTCAGTTAGGTACCG	3.50946	9.43112	P	9.4006	P	11.3058	P	11.1484	P
CUST_1815_PI400063302	JZ514760	GAACTTTCAATACAAGGACCTTGATTTCCCTATTGTAATAAGTTGTTATCCAGTCCTTTG	2.55277	14.0453	P	13.6623	P	15.1957	P	15.216	P
CUST_605_PI400063302	JZ514764	CACGGTAACTGGAATAATGTAACATTCTGTATCTCATGACCCGCAAACAGATATTTGTAA	2.10905	11.6704	P	11.5434	P	12.6786	P	12.6883	P
CUST_1729_PI400063302	JZ512876	ACATTCCAGGATAAATTTTGATGGTCTTATCCTTACTGGCGGCGCGTCGATGTAGTTCCT	2.04219	6.44624	P	6.23653	P	7.36639	P	7.37662	P
CUST_489_PI400063302	JZ512796	CTGCTTGATCTCTTTACTGCTATGTCATGGATGGTTTAGATGTGTTTGTATTGAATATAC	2.71706	12.2446	P	11.7334	P	13.3526	P	13.5095	P
CUST_754_PI400063302	JZ514197	CCATCGTTAACTGTTTTAAGAGAGAATAGCCCTAGGAGAGAGAAACTAGATGAAGAATAA	2.4791	5.14912	P	4.76876	A	6.04166	P	6.49586	P
CUST_1046_PI400063302	JZ512520	TAACTTAAATCAAGAATTCGACATCACTTGGGGCGATGGCCGCGCCAAGATTCTCAACAA	2.60613	10.4363	P	10.4049	P	11.812	P	11.793	P
CUST_1516_PI400063302	JZ512170	TGTCTTTGTTCTGAGCCAAATATAAGAACCCAAAAGCACCCACTATTGCTCCTAGCTTCC	2.27781	5.6346	P	5.75265	P	6.86487	P	6.89767	P
CUST_1284_PI400063302	JZ511719	GCAACAGTTTGAGTCATGCTCTGCCAACTTACGATGGATATTAGATTAGATAAGAATATT	2.20569	3.73928	A	3.29828	A	4.27328	M	5.04675	M
CUST_1754_PI400063302	JZ514986	ATTCATGCTCAGGTGACACACTCAATGGCTCGGGACAAGATTGAGATCTTCAAATCCATG	2.09846	11.9004	P	12.0996	P	13.0904	P	13.0482	P
CUST_1312_PI400063302	JZ512771	CTTCTCTGCAATGGCAAATCATGAGGTGAGATGAACTGTTATTTGGTGGTTACAGCTCCT	2.86134	7.62904	P	7.31329	P	8.9147	P	9.06101	P
CUST_1527_PI400063302	JZ512420	TAGAAGATCGTTCCTTGGTCTCTTTAAGAACTATGCTGGGAGACTCTAAAGCGGCTGGTA	2.45403	5.01644	P	5.03976	A	6.43188	P	6.21462	P
CUST_789_PI400063302	JZ514956	GTAGAATTGTTGCTCTCTGTCACCCTTACCTTGGCTGAACACATTAATGTGAACTATGTA	2.07292	8.44513	P	8.37418	P	9.46132	P	9.46132	P
CUST_636_PI400063302	JZ514082	GCTCCAAAGGAAGCAATATTTCCTTTGAAGCTACGCTTTGAATTGTATTTCTATGTAACA	2.16203	3.31353	A	3.48206	A	3.55831	M	5.46205	P
CUST_21_PI400063302	JZ514482	ATTTGTATTGGACTGTGATAACAGTCTTGCTAGTCCATTTCTACGCAGATCACCCTGCGG	2.35042	8.18157	P	8.18157	P	9.29114	P	9.53785	P
CUST_1635_PI400063302	JZ513874	GCTCGTTCTTTTTCAATTCGTAGTCTATAGTTTCAAGTCTTGAAACTTGGAGTAATGACA	4.10692	5.31928	P	5.44468	A	7.44745	P	7.39262	P
CUST_46_PI400063302	JZ512185	AGCAACTTTTATTTCCCATGGGAACACAGCTAGACATGCAAAGCAGTATGGGGACCTTAA	2.12875	13.685	P	13.9063	P	14.8968	P	14.8745	P
CUST_1082_PI400063302	JZ514778	TGGAAAAGAAATTGTTGGATCTAATGCTTGGACCGCATCAGAAAGCTTGCTGACAACTGG	2.55463	10.9871	P	11.2398	P	12.4946	P	12.4386	P
CUST_221_PI400063302	JZ511950	GCAGCATGATCGATCACTCAATATATGTGATTATATGAATGTAAGGAGTGCTATTTGTGT	3.18276	9.17221	P	8.65541	P	10.5359	P	10.6323	P
CUST_1739_PI400063302	JZ512623	AATCCTTCTAGAGTTTTCGAAAAGCCTGACTTGAACGAATATCCAAGCCCCGAATCGTCG	2.15085	13.0221	P	13.2668	P	14.2659	P	14.2327	P
CUST_139_PI400063302	JZ511963	GGTTTGGTAGGCATTTATGTATTACCATTTCGTTCCTATTTAGTGGTACTGTTTGATCTA	2.63482	14.3632	P	14.1408	P	15.6084	P	15.691	P
CUST_1680_PI400063302	JZ513828	TGTCGTTAGCGACTGATATTCAACTTTCTCAGGGTAAAGTTTGATCAGCACTAAATAAAG	4.25752	3.59524	A	3.26599	A	5.37536	P	5.6659	M
CUST_1048_PI400063302	JZ513521	GATAAGCGCCATATTTAGTAAAGAAGTTTGAATTAATTGAAAGCTTGGAAATGCTGCTCG	2.12752	6.88384	P	6.03868	P	7.45224	P	7.64863	P
CUST_946_PI400063302	JZ513175	ACACTTGTTGTGTCTTTGTCATTGTTGAAGTGTGTGATATTTGAAAACCTTGCCTATTGA	2.07855	10.5235	P	9.58033	P	10.9983	P	11.2166	P
CUST_153_PI400063302	JZ512411	GGTGTACTATGTATGCTTTTTTCACGAGCCTAGTAGCATATACGATTCCTCAATCAATGT	3.47334	7.88703	P	7.78437	P	9.6654	P	9.59864	P
CUST_163_PI400063302	JZ511911	GTGCAAGATTTCAAATCAAACGCTGAGGTGTTGGAACTTACTATTATTGTGACAATGAAA	2.39492	6.62382	P	6.3325	P	7.65804	P	7.81824	P
CUST_1509_PI400063302	JZ512886	TAACAGTATTCCTCATATTATATGCATAATTCTCCAGAGCATTCTTAGCCTCCACTTTCC	3.00891	4.80043	P	5.14912	A	6.54701	P	6.58103	P
CUST_1405_PI400063302	JZ512851	GTGTGTCACCTTTGTACATGTTAGCAATTGCTCCTTTATTTTATACTTTTGTATGTGGTC	8.46817	8.05612	P	7.70192	P	10.917	P	11.0051	P
CUST_1327_PI400063302	JZ511692	GTTATGTGGTGTACGTCTATGAGATATGTTTGTGGTATGACTAAGTTGTGTGATCTTTTT	2.29984	12.8849	P	12.1051	P	13.5721	P	13.8209	P

## Sheet: Table S3B
Table S3B Downregulated genes of DEC compared with ECS
ProbeName	GenBank accession number	Sequence	Fold change	ECS(1_1)_Log2NormSignal	ECS(1_1)_flag	ECS(2_1)_Log2NormSignal	ECS(2_1)_flag	DEC(1_3)_Log2NormSignal	DEC(1_3)_flag	DEC(2_3)_Log2NormSignal	DEC(2_3)_flag
CUST_210_PI400063302	JZ512552	TCGCTCAATATATCTGTTCCTCCGGTAAATAAAGTGGAGTTGAACACGGGTTTTCAGCCG	2.19567	12.5712	P	12.4812	P	11.3553	P	11.4278	P
CUST_684_PI400063302	JZ513997	AATCCAAAAGCAATGGGAATTAAGAAGGCCCTGGTGTTTTATGCCGGAAAAGCACCGAGA	2.18478	14.4207	P	14.5267	P	13.3752	P	13.3173	P
CUST_1726_PI400063302	JZ511968	ATGCCTCCGATGAAGATTCAACCGATTGATTCACCAACATACCGAGAATCATCGATCCGA	2.79833	12.0109	P	12.2252	P	10.6728	P	10.5942	P
CUST_408_PI400063302	JZ513458	TTGCGCAAAGGAGCAGTCAATATGTAGTTGTTGTTTGTATCTTTTTAGGATTGTTTTTCC	2.76919	13.0716	P	12.6255	P	11.3121	P	11.4461	P
CUST_1024_PI400063302	JZ513067	AACTACAACTTAACGCTGGCACAAGATTCAGCAGGTTGTGGTAGCCTTTGGTCATTTTTT	4.94199	17.7574	P	17.8972	P	15.5278	P	15.5165	P
CUST_483_PI400063302	JZ514142	AGGATCCAGTAACGGTTTTCCCATTTGGGCCATTTCCTGTTGTAGACACACATGGCATTT	2.07728	6.19763	P	6.46507	P	5.21416	P	5.33915	M
CUST_367_PI400063302	JZ514732	TTCCTTCAGATTTGAGATTTGATCGCACTCAATGGCAGCACAATCCAGCAAGCCCAAATC	2.10842	11.3976	P	11.7551	P	10.5152	P	10.4852	P
CUST_1039_PI400063302	JZ511890	CCCTACCCAGCCAAAAAACAGCAGCTTAATTGAATACTTAAATATCCGACCTTTGAATGT	2.14418	7.89421	P	8.09144	P	6.97728	P	6.80753	P
CUST_1511_PI400063302	JZ512013	AACAAGGATTGAGAATACCTGGAAGGATATAAATGACGAACTTCTCCGGCCAACGCCTGT	2.02283	12.454	P	12.5599	P	11.4702	P	11.5109	P
CUST_103_PI400063302	JZ512430	CCACAAGTTCAAAATCCAGGAGGGTACTGAGTAATTAGAAGAACCCTCACTTTCTGTCCA	2.7466	7.71504	P	7.6191	P	6.14093	P	6.27792	P
CUST_1035_PI400063302	JZ512998	GTCACTGTGGAACATACAACCTGCATATTCATTCCTTCGTTAATTTACAAGTTTTGAGAA	2.28037	6.02106	P	6.32173	P	4.84495	P	5.1193	M
CUST_735_PI400063302	JZ514713	TTAAGTCCCACCAGGCAAAAGAAAACGTTCTGCTCATGTTCTCACCAACATGGACCACTT	2.62189	14.2659	P	14.5393	P	13.0779	P	12.9462	P
CUST_983_PI400063302	JZ512119	ACTCCGTGATCGGAGGTGATATATTGTTGGGGAAACTCGGGTCCATAGCTAATCATTTCA	2.14401	16.3717	P	16.3237	P	15.208	P	15.2869	P
CUST_1813_PI400063302	JZ513489	TTGCCAATTGTTCTTGCCATAGATGATTCGCAGAAGTTTCAGATTGGCGAATCGGGTTCT	4.43403	15.3151	P	15.4095	P	13.2137	P	13.2137	P
CUST_1818_PI400063302	JZ511982	TCATAATTGGCGTGGTGCTAAATGCTTCTGCTCAAGACCTTCTCATGCTCATTTAGGGCA	3.84658	14.3704	P	14.4777	P	12.4869	P	12.4741	P
CUST_1002_PI400063302	JZ514057	ATGCGATTGGGATTGGAGGCGCTGATTTTTATGATGGGAGATTGTGTCTGTTTTTCTCCC	2.04076	14.2206	P	14.2206	P	13.1754	P	13.2076	P
CUST_765_PI400063302	JZ511987	ACGAGGATCTGATACAGCGGGTGTTCAATTATTTTGATGAGGACGAGGACGGTCGTATTT	2.88489	9.75556	P	9.43745	P	8.04735	P	8.08864	P
CUST_298_PI400063302	JZ512456	CTGCGAATGCAAACACTGACCAGGCTGAGACCAAGTCTAATGCTCTAATCATATGATTTC	2.05957	7.03414	P	7.12654	P	6.02106	P	6.05493	A
CUST_158_PI400063302	JZ514138	ATTGGTCCATTTCTTTTGACAAATCTATTATTGGAGACAACGAAAAAGACCGCACATGAT	6.33251	11.3319	P	11.4022	P	8.69108	P	8.71744	P
CUST_1700_PI400063302	JZ514279	AACAACACCAACAATAACAGCCTTGTGTTGGGGCAAGTTACGATTTTGAAGAGGGGAGAA	2.37918	15.9814	P	16.0346	P	14.7575	P	14.7575	P
CUST_246_PI400063302	JZ511977	CCAACGATATTGCAGTAGTTGCCAAAGAAGTTCATCTTTCATTAAGATCTCCACCTACTG	2.44482	11.6974	P	12.0279	P	10.61	P	10.5359	P
CUST_1066_PI400063302	JZ514251	ACATGTCTCATCACAAGATAATATGGGATCAAACCAATTGCCACAGCCACCACCAATGCA	3.13202	12.8488	P	13.3526	P	11.5364	P	11.3707	P
CUST_901_PI400063302	JZ511809	GTTGAAATTCTGGTTTACCAAATGTTCAATGGTACTTCCGTCCTATGTTGCGATTTTATC	2.71123	5.16196	P	6.30531	P	4.80043	P	3.78894	A
CUST_752_PI400063302	JZ512934	TTCAATGTCCCATTTGAGTACAATGTGATAGCAATGAATTGGGACACCATCAAAATAGAG	2.48541	12.2899	P	12.1563	P	10.8928	P	10.9265	P
CUST_650_PI400063302	JZ512902	AGCACGACCTCTATTCATATATAGCTAGCTATCTTGTATTAATCTATGATTTCTGTTGCC	2.30174	11.1178	P	10.9671	P	9.85603	P	9.82343	P
CUST_1832_PI400063302	JZ513601	TTTATGCGAAGACGAGGAAGAGAATAGCAAGACAAGAGGAACCGTGCCGATTACTGATCT	3.37228	12.3544	P	12.7291	P	10.8001	P	10.7759	P
CUST_771_PI400063302	JZ511770	CCGTTGGTAGGTATTTTGGGGCTTTAGTTAATCTATAATGATGTTCAAATCTGTGTTGAT	3.17611	13.7576	P	13.2267	P	11.7334	P	11.9164	P
CUST_1775_PI400063302	JZ514908	GGTGAATCTGCTACATTCACAATCACAAACAATTGTCCTTACACAATCTGGCCAGCAACC	2.59517	9.92389	P	9.92389	P	8.60263	P	8.49348	P
CUST_498_PI400063302	JZ514225	TGAGTACTCTAGTTGCTACTACGTACTAGTAAAATAATTGGCTCTCTTTGTTATCGTAGC	2.94625	16.7636	P	16.4714	P	15.0177	P	15.0995	P
CUST_470_PI400063302	JZ513327	TTGTGACCTCTAGTCTCTCTTTACGCGTTTGTGCATATATGAATAAATAAGAAATGGGTT	2.08431	13.1056	P	13.0007	P	11.9763	P	12.0109	P
CUST_452_PI400063302	JZ512018	ATTCGGGATCAGAAAACAGGAGGGTCCATTGTATTCATAACCTCCTTGATCGGTGCATAG	2.94185	16.1777	P	16.354	P	14.7192	P	14.699	P
CUST_1759_PI400063302	JZ514589	TTCAAAGAGTAACATCTACTATATCGTTATCCTCTGTCACAAGGTCTGGGTTTCGCCTTA	2.50674	5.6659	P	5.84535	P	4.86221	P	3.99741	A
CUST_1690_PI400063302	JZ514399	CTCAGAAGTTTTCTTGCAATTGCTAATCAACAAAACCCCAAGCCTACCTGATTTTGTTGC	4.16976	14.6904	P	14.9329	P	12.7926	P	12.7107	P
CUST_615_PI400063302	JZ511956	GCATTATTCTTAACGATTGGTACCACAAGAGCGCGTATGAACAAGCCACTGGTCTTTCTT	5.24946	13.8209	P	14.0281	P	11.5434	P	11.5214	P
CUST_1430_PI400063302	JZ514862	TGTAGCAAAGGGCGGGATTACTTTGGTGGGGATAATATTGGGTACCTTGACATTGCACTA	4.26741	16.8656	P	16.8299	P	14.7818	P	14.727	P
CUST_982_PI400063302	JZ511793	CACATACGGCTTTGTAGTAGTAGTAGTAATTGGTGAATTTGTGTGTTCTTATTTATGTGC	2.05595	11.8561	P	11.4545	P	10.5695	P	10.6616	P
CUST_1560_PI400063302	JZ513296	AATTCATTGGTGAAAGATGTTTCTTCTGGTGGGGCTGGGCTATACAGTTCAGAGCCAAAG	2.58289	15.8158	P	15.8901	P	14.4659	P	14.502	P
CUST_1041_PI400063302	JZ513159	TATTCAAAAACCCTAAAACTCCTAGCTCCACGGTTCGTGCTGATTTCATAAAGGCTGACG	2.07605	10.5942	P	10.8928	P	9.71398	P	9.6654	P
CUST_288_PI400063302	JZ514871	ATTTGGGCCATGACTTGATACCAAGTTCAGAAAGTTGAGATTCAGATGGGTTGCTCTGGA	2.98777	7.83277	P	7.73421	P	6.20442	P	6.20442	P
CUST_1305_PI400063302	JZ513635	ATACAACTTTGGAGAAACTACCCTGTGCGGGAATCTAGTTACTGTGAATGGAACCCAAAG	2.70153	13.4962	P	13.4271	P	12.0279	P	12.0279	P
CUST_1280_PI400063302	JZ514101	CACTGATCTTCTTAAAGCTGAGTTCAAGCATGTGTACAACATGGGAGGCGGATATCTTGC	2.09976	16.354	P	16.5419	P	15.3981	P	15.3573	P
CUST_1825_PI400063302	JZ513082	ATCTGACCGGAAAATGTCAGAACTCTGTAAAAATCACTGCAAGGCTGCGCTTCACGCTTT	2.57761	12.5458	P	12.4741	P	11.1484	P	11.1394	P
CUST_1831_PI400063302	JZ514439	TTCAACATGTCATTTATATGCAGCAGTGCTGCTAAACATGTTATAGAGAAGGGCAAAAAA	2.88722	6.94877	P	6.67802	P	5.33276	P	5.23468	A
CUST_1764_PI400063302	JZ511935	CACGCACAGTCTTCTACTGCTCCAATTTTGACATTATGAAAAAATCGATTTTTTGGCTAA	2.34243	6.41553	P	6.39422	P	4.93446	P	5.41928	P
CUST_311_PI400063302	JZ512472	ACAACAGAGCATAATTCTTCCATCACAGCAAACGTATCCTCAATTGAGGGGGTGAGCTGT	2.48007	10.3084	P	10.5866	P	9.15007	P	9.12417	P
CUST_89_PI400063302	JZ512601	TCAAAAGTCTCTTATTACCTCTTTTCGGTACCTTATTCAGGATCTCCTCATGGCCTACTC	2.08847	17.1035	P	17.4962	P	16.2801	P	16.1947	P
CUST_553_PI400063302	JZ514859	AGGTTAGATGGTTTCAGCCAAGTCAATGCACCAGCTAATTGGATGATATGACATTCAGAC	2.27423	5.61285	P	5.59415	M	4.59608	M	4.24017	A
CUST_1258_PI400063302	JZ512275	TGAACAACACTCGGATTACTGGCCGAAAACTTGGCAATTGACAACAAAATCCTCACTCCC	4.40142	6.9274	P	6.90356	P	5.08376	P	4.47126	A
CUST_1067_PI400063302	JZ513280	ATCCTACTAGTTGTTCAACCAGAGTAGTGCACCCTGCTGTTCTCTCTAGGTTTAGTCCTA	2.33878	13.3526	P	13.5133	P	12.2403	P	12.174	P
CUST_78_PI400063302	JZ513768	CTAGGGCAGGGTACAATATTCTACAGCTCCAACAACAGCAACAGTTTCAACAGCAGCAAT	2.26426	14.3972	P	14.7906	P	13.4458	P	13.3839	P
