# Supplementary material for: Microarray Analysis of Siberian Ginseng Cyclic Somatic Embryogenesis Culture Systems Provides Insight into Molecular Mechanisms of Embryogenic Cell Cluster Generation
Source: PLoS One. 2014 Apr 17;9(4):e94959. doi: 10.1371/journal.pone.0094959 (PMC3990593; doi:10.1371/journal.pone.0094959)
Supplement: Table S4 — Upregulated (A) and downregulated (B) genes of DEC compared with ECB. (XLS) [file pone.0094959.s005.xls]

## Sheet: Table S4A
Table S4A Upregulated genes of DEC compared with ECB
ProbeName	GenBank accession number	Sequence	Fold change(S vs B2)	ECB(1_2)_Log2NormSignal	ECB(1_2)_flag	ECB(2_2)_Log2NormSignal	ECB(2_2)_flag	DEC(1_3)_Log2NormSignal	DEC(1_3)_flag	DEC(2_3)_Log2NormSignal	DEC(2_3)_flag
CUST_64_PI400063302	JZ514326	TCCGTAGGCCTCACTTTATCCTCGACACGCTTTTGCTGTATGTAAAGTACACCAAAGCTA	4.01276	8.40639	P	8.31048	P	10.389	P	10.337	P
CUST_1396_PI400063302	JZ513854	TCTCTTTGGTGAGAAGCTAGTTAAGGTTTTTGGCATAAGAAACCCTGAAGAGATCCCGTG	2.07418	12.6731	P	12.6353	P	13.7285	P	13.685	P
CUST_1619_PI400063302	JZ513155	GGGAGAGTTGACGGAGGAGTTTTGAAGCTTAACAAGACCTTTGGGAGATTCTTCATTTTA	2.41022	6.23653	P	6.95297	P	7.88943	P	7.83841	P
CUST_1215_PI400063302	JZ513566	AGAACTATCTGAAATCGCTGAACAAGCCAAGAGAAGAGCTGAAGTTGCAAGGCTTCGAGA	2.24733	14.6021	P	14.621	P	15.7989	P	15.7607	P
CUST_1391_PI400063302	JZ513152	GGCTCTAGCATTTTAGCTAGGGACCAGGGTTGAGCAACTACTAGTAATAATAATCACATG	2.00086	11.6152	P	11.6152	P	12.6603	P	12.5712	P
CUST_1160_PI400063302	JZ512345	CACAGCCATGGCCATTGGAAGTGGAACCCATTTACCTGTATTCTTTGGGGAATTATCTCT	3.00236	9.13124	P	9.1394	P	10.7442	P	10.6986	P
CUST_1428_PI400063302	JZ512799	GCCGCCAAAAAAGCTTGGAACAATCGACATTGCTAAGCTTGATTTTGATGAAAGAATATC	5.35487	6.99069	P	6.9954	P	9.37726	P	9.45054	P
CUST_517_PI400063302	JZ514561	TGAAGAAATTTCATCTATGGTCTTGACCAAGATGAGGGAGGTTGCTGAAGCGTTTTTGGG	12.5376	4.43682	P	4.3563	A	8.06789	P	8.0216	P
CUST_764_PI400063302	JZ511941	CGTTTATACATCGTATTCCCATGTTTAAACGTTCTCATTCCGTTATCCAAAGTATCGTTA	3.60198	7.81359	P	7.69866	P	10.1575	P	9.05229	P
CUST_694_PI400063302	JZ513132	GCATTATTTGCATGGTGAAGTTTAGGTGCTTATTTTGGTTTTGACTTCTGACAATGTCTT	2.29662	13.2185	P	13.1406	P	14.3088	P	14.4494	P
CUST_888_PI400063302	JZ514878	AACAATATTTGGGCGAGGTTTGAGAGAGAGAAGCTGAGAGCTGGTTACGTATGCTATACT	2.05119	8.91937	P	8.95523	P	9.9829	P	9.96463	P
CUST_974_PI400063302	JZ513045	CCGACACTAAACGATTTCCCCAGGGCTTTCCTAAAGAATGCACTGTTAATAATTAATTAA	25.0992	8.78457	P	8.7371	P	13.4682	P	13.3526	P
CUST_788_PI400063302	JZ513263	CATAAATCCACCACAGCTGCCATTTTCGCAATCTCTTAATAAAAAGAATTTCTCTCTATC	3.55132	7.96185	P	7.8663	P	9.7774	P	9.70744	P
CUST_1584_PI400063302	JZ513081	AATTCGATGCATTTGTTGCAAAGTTTGCTTGCCTCAGCAGGTCAGCCTGATGAAGGAAGT	2.41594	6.91658	P	6.76609	P	8.11063	P	8.11722	P
CUST_90_PI400063302	JZ512312	TTTTTGCCTCGCGTTTATGCGACGCATGAAATGGCCAATGTTGTGCCACTCGAATTTTTG	2.51345	13.3278	P	13.3173	P	14.6692	P	14.6353	P
CUST_1815_PI400063302	JZ514760	GAACTTTCAATACAAGGACCTTGATTTCCCTATTGTAATAAGTTGTTATCCAGTCCTTTG	2.48283	13.9129	P	13.8748	P	15.1957	P	15.216	P
CUST_1464_PI400063302	JZ514895	TATATCCCAAGTTCTGCTGCCACTGCCTCAGAGAAAATCCAAATCCAAAGAGGTTTCCAA	2.61366	7.59096	P	7.52508	P	8.98314	P	8.90505	P
CUST_567_PI400063302	JZ513902	TTTTGCAACTACGTAGTGCAGTTTTAATGGCATTTCCATGCAAGTCAATTTGTGACTGTT	2.40776	14.335	P	14.3287	P	15.5907	P	15.6084	P
CUST_1761_PI400063302	JZ514349	TGTTGTCAACAACTTGTCTCCTGCTATTTTTCTCACTCGCTGTATCAATCCATGCCGCGA	2.50673	9.1394	P	9.05229	P	10.706	P	10.1373	P
CUST_1088_PI400063302	JZ514829	AGAGATTTAACTCCTCCTGCTTGAAGTATAACCTTCTCTACCTCATCCTTTGGAGTTTCA	2.5996	7.65804	P	7.63481	P	9.60431	P	8.44513	P
CUST_1457_PI400063302	JZ512631	GAATTTTTTGTTAGCTTTAATCTGGCCATATCAAGAGCACAAGTGAGAGTAAACTTTGTG	2.47882	4.28774	A	4.24017	M	5.10853	P	6.03868	P
CUST_426_PI400063302	JZ511828	ATTGAACGATATCCTTGTCCCTACTCCTGCACGGCCCTAATGGTTACAATGGGATCAATT	2.07362	10.8646	P	10.9074	P	11.9534	P	11.9229	P
CUST_1_PI400063302	JZ512752	GAGAAAGGCATCTTTGAAGTCTGATGAATGCAAGTATTCCTCGTCTGATTAACAAGAGTG	2.03854	12.5657	P	12.5363	P	13.6037	P	13.5535	P
CUST_1046_PI400063302	JZ512520	TAACTTAAATCAAGAATTCGACATCACTTGGGGCGATGGCCGCGCCAAGATTCTCAACAA	2.13213	10.6986	P	10.7218	P	11.812	P	11.793	P
CUST_1516_PI400063302	JZ512170	TGTCTTTGTTCTGAGCCAAATATAAGAACCCAAAAGCACCCACTATTGCTCCTAGCTTCC	4.76878	4.72257	P	4.53274	A	6.86487	P	6.89767	P
CUST_156_PI400063302	JZ512195	CAGTCCCTAAATTATCCACTCTCTTGCTCAAAAGATTTTAACTTCGATCCCTCAAAATTT	2.84215	7.14235	P	6.96982	P	8.54151	P	8.58463	P
CUST_970_PI400063302	JZ513080	TTTTTATTTGGAAGACGGGCGTTGCGTTCGGTTCGAAAGGCATGGTTTTCAGTATGTCTC	2.25645	9.80163	P	9.7774	P	10.9813	P	10.9459	P
CUST_1754_PI400063302	JZ514986	ATTCATGCTCAGGTGACACACTCAATGGCTCGGGACAAGATTGAGATCTTCAAATCCATG	2.35247	11.8444	P	11.8258	P	13.0904	P	13.0482	P
CUST_246_PI400063302	JZ511977	CCAACGATATTGCAGTAGTTGCCAAAGAAGTTCATCTTTCATTAAGATCTCCACCTACTG	2.05704	9.57406	P	9.49062	P	10.61	P	10.5359	P
CUST_1752_PI400063302	JZ511732	CCCTATTATTGAAGGAGGAGCTGGAAAGGAAGTTGCGCTGCAGCAAATAGATTATCGAGA	2.03708	10.8001	P	10.8214	P	11.8561	P	11.8184	P
CUST_1312_PI400063302	JZ512771	CTTCTCTGCAATGGCAAATCATGAGGTGAGATGAACTGTTATTTGGTGGTTACAGCTCCT	3.49714	7.23682	P	7.12654	P	8.9147	P	9.06101	P
CUST_1527_PI400063302	JZ512420	TAGAAGATCGTTCCTTGGTCTCTTTAAGAACTATGCTGGGAGACTCTAAAGCGGCTGGTA	2.25273	5.37536	P	4.9278	A	6.43188	P	6.21462	P
CUST_770_PI400063302	JZ513367	AAGCCTTAATAGACTCGGCAGATCCACCATTTTCCCCAGCAATATTAATCACCTTGGGCT	2.49884	4.62107	P	4.97606	A	6.12539	P	6.11426	M
CUST_47_PI400063302	JZ514661	ACTCAACTAGTCCATTAACACCACATGGGCCGCTCTCAACCTAACCACCATCTTAAAAAA	2.77774	11.9696	P	11.9534	P	13.48	P	13.3909	P
CUST_784_PI400063302	JZ513680	CTGGAGTGGCTTATACTGAAGGGCTTTGAATTGGTATTGCAATTATATATCGTATTCACT	3.24431	14.0701	P	14.0618	P	15.7289	P	15.7989	P
CUST_116_PI400063302	JZ511871	TGATGATGTCTGCAAGCACTCAGATTCTCTACGAGGTGACATAATTGCAAAGGTCATTGG	2.44133	11.6785	P	11.6872	P	13.0007	P	12.9403	P
CUST_1635_PI400063302	JZ513874	GCTCGTTCTTTTTCAATTCGTAGTCTATAGTTTCAAGTCTTGAAACTTGGAGTAATGACA	2.12031	6.37098	P	6.30054	P	7.44745	P	7.39262	P
CUST_46_PI400063302	JZ512185	AGCAACTTTTATTTCCCATGGGAACACAGCTAGACATGCAAAGCAGTATGGGGACCTTAA	2.26403	13.685	P	13.7285	P	14.8968	P	14.8745	P
CUST_1673_PI400063302	JZ514410	TACTTCTGCGTGAGTTCCACAATCATTGCAGAGGATCCATACCATTTAGTCTCGGTAATG	2.19947	8.49783	P	8.47201	P	9.64796	P	9.5962	P
CUST_1280_PI400063302	JZ514101	CACTGATCTTCTTAAAGCTGAGTTCAAGCATGTGTACAACATGGGAGGCGGATATCTTGC	3.07395	13.7369	P	13.7783	P	15.3981	P	15.3573	P
CUST_378_PI400063302	JZ511791	CTCAATCTTTTGCTCCTCAAAAACCCATCTCTTCAATTGCTTACAACAAAAAGTAGCAAA	2.37841	5.99725	P	5.2891	A	7.14585	P	6.64051	P
CUST_114_PI400063302	JZ511882	TCAATTACCTCGTCGATAATGGCTTCACATATTGTTTGGTTGCAGATGAATCAGTTGGTA	2.05533	14.7818	P	14.7772	P	15.8608	P	15.777	P
CUST_1739_PI400063302	JZ512623	AATCCTTCTAGAGTTTTCGAAAAGCCTGACTTGAACGAATATCCAAGCCCCGAATCGTCG	3.64098	12.3544	P	12.4156	P	14.2659	P	14.2327	P
CUST_74_PI400063302	JZ512030	TACAACTGCCGTATCTAGAATTCTAGATATCCCTGGTTTGCTAACTTCTAATGGACCTTC	2.10733	6.56961	P	6.35092	P	7.56282	P	7.50855	P
CUST_1203_PI400063302	JZ512139	TCTTAGATGTATCCTTTTCATATTGCTCAATATAAAGACGAATGGTCGCACCTTCAGAGC	2.32076	6.05493	P	5.44468	A	6.79589	P	7.13291	P
CUST_45_PI400063302	JZ512768	AGTACCATTCATGGAGTTCAGATCCCGAAAACCCAGGAGCATATCGATCACTATATATCA	2.65875	12.2252	P	12.2601	P	13.7031	P	13.6037	P
CUST_492_PI400063302	JZ513204	TTCCTTCATCCAGAAGTACGAGAAAGAATACTCTACGAGAGAGGAGTACATGCATCGCCT	2.24564	13.9346	P	13.9233	P	15.1169	P	15.0753	P
CUST_1680_PI400063302	JZ513828	TGTCGTTAGCGACTGATATTCAACTTTCTCAGGGTAAAGTTTGATCAGCACTAAATAAAG	4.69127	3.34402	A	3.23728	A	5.37536	P	5.6659	M
CUST_1762_PI400063302	JZ511832	GGTTCAACTGTCATGGAAACTGCAGCATCTCTGCTGTAGCTTAGATGAAGATATCTATTC	2.73624	15.4464	P	15.4206	P	16.9058	P	16.8656	P
CUST_1747_PI400063302	JZ513114	TGCCAGTCGAAAAGGCCATCAGTACCAAGTTAATTGGAAATGTTAAATATTTTACTCTCT	2.11732	5.69757	P	5.82433	P	6.87024	P	6.81615	P
CUST_1509_PI400063302	JZ512886	TAACAGTATTCCTCATATTATATGCATAATTCTCCAGAGCATTCTTAGCCTCCACTTTCC	7.84686	3.80294	M	3.38088	A	6.54701	P	6.58103	P
CUST_1405_PI400063302	JZ512851	GTGTGTCACCTTTGTACATGTTAGCAATTGCTCCTTTATTTTATACTTTTGTATGTGGTC	16.2452	7.10814	P	6.77012	P	10.917	P	11.0051	P
CUST_191_PI400063302	JZ513701	CTCCAGGCTCTAGCATTTAAGCTAGGGACCAGGGTTTGAGTAAATGCTAATAATAATAAT	2.13342	10.9017	P	10.8739	P	12.0232	P	11.9387	P
CUST_1353_PI400063302	JZ513847	CGTTTTACGGAAGCAAGTACTGAGTTATTTTTATCAGTGACATGCTTAAATCCTAGTGAT	2.32777	5.65203	P	5.10853	A	6.61251	P	6.58595	P
CUST_3_PI400063302	JZ513157	AATCATGTGTACCTGTGTAGGTTTCTGAGCCACTACGGTTATCAATAACAGGAGCTCCAT	3.2477	8.07698	P	8.04098	P	9.74679	P	9.77002	P

## Sheet: Table S4B
Table S4B Downregulated genes of DEC compared with ECB
ProbeName	GenBank accession number	Sequence	Fold change	ECB(1_2)_Log2NormSignal	ECB(1_2)_flag	ECB(2_2)_Log2NormSignal	ECB(2_2)_flag	DEC(1_3)_Log2NormSignal	DEC(1_3)_flag	DEC(2_3)_Log2NormSignal	DEC(2_3)_flag
CUST_1513_PI400063302	JZ512335	AGATAGACTTGAAGCTATCAGTGTATGTCACGTCGATACCTCTCAGTGGAACCACGATCA	2.50376	14.5778	P	14.6021	P	13.2798	P	13.2519	P
CUST_137_PI400063302	JZ511785	CGGTTTTACCATGTACCTGCAATTCTATATTTCTACTGCTTTAGTTTAAGAATGGTAGCA	2.42205	13.3226	P	13.3526	P	12.0109	P	12.1118	P
CUST_1462_PI400063302	JZ513201	TGATAAGCTGACCGGTGCTGTCAGAAAACACTACATAGGAATGGTTACCATGCTGGACAT	2.01616	13.4374	P	13.3977	P	12.4194	P	12.3925	P
CUST_152_PI400063302	JZ511722	TCGGTGTGAGAATTAGTACATGTCAAAAGCGTTATCAATGGAGGGGTAAAATAATGTTGG	2.49761	8.27365	P	8.23524	P	7.15182	P	6.71596	P
CUST_858_PI400063302	JZ513825	AAACTGCAAACGATATGTTGCACTCTAGAGATACAATGGGTACTACCATAAGAATATTGA	5.87425	13.3752	P	13.6679	P	10.9671	P	10.9671	P
CUST_469_PI400063302	JZ514087	GCTACAACAAAAACAACAATAGCGAATCCGACAATGATATCGAGGACACAGCGGATGAGG	2.0192	10.1809	P	10.1175	P	9.05848	P	9.21231	P
CUST_408_PI400063302	JZ513458	TTGCGCAAAGGAGCAGTCAATATGTAGTTGTTGTTTGTATCTTTTTAGGATTGTTTTTCC	2.4962	12.6948	P	12.7029	P	11.3121	P	11.4461	P
CUST_332_PI400063302	JZ513010	CCAGGATGCACCTAACATCTTGGCCATGAAGCTCTATATATGTCTGCAGTTTTCGTCATC	2.623	8.09144	P	8.08864	P	6.67397	P	6.72368	P
CUST_383_PI400063302	JZ512497	ATGGGACTCGGTGCCAAACTTGCCATTGCTTGATTGCTGTAAATAAAATAGTATATGTAT	2.30253	11.4887	P	11.5364	P	10.3183	P	10.3004	P
CUST_1039_PI400063302	JZ511890	CCCTACCCAGCCAAAAAACAGCAGCTTAATTGAATACTTAAATATCCGACCTTTGAATGT	3.16122	8.33282	P	8.77294	P	6.97728	P	6.80753	P
CUST_388_PI400063302	JZ512772	AATTTTGGTGCATAGATGGTTGCCCGGTTCAAGAAATTTGAAGAAATCGGTGCACTTGTG	2.02394	10.9671	P	10.8844	P	9.87512	P	9.94204	P
CUST_1749_PI400063302	JZ513813	TCAATCCGTTTGGTCAAGTGCCTGCCTTGGAAGATGGAGATCTCAAACTCTTTGAATCAA	2.51257	11.5109	P	11.5109	P	10.1694	P	10.1941	P
CUST_1511_PI400063302	JZ512013	AACAAGGATTGAGAATACCTGGAAGGATATAAATGACGAACTTCTCCGGCCAACGCCTGT	2.14315	12.6002	P	12.5804	P	11.4702	P	11.5109	P
CUST_1591_PI400063302	JZ512189	TGAGGCTATACGAACATGTTTTGTATAACAAATGCTTCCATGTATCCTTCCTTCCTATTC	2.78152	7.0955	P	7.61465	P	5.87557	P	5.88283	A
CUST_627_PI400063302	JZ514047	GCTGATGATACACCGGATGATACAACAGATTTGAATTCAATTCGTTTCTTTGTTTTGATG	2.04122	12.1207	P	12.1349	P	11.0789	P	11.1178	P
CUST_1683_PI400063302	JZ512711	GCATCTGTACGCGAGGTTGTAATGCACGTTAAAAGTTAAAACAGTGTTTTTTGAATAAAG	2.21323	5.71575	P	5.94322	P	4.54872	A	4.81794	A
CUST_579_PI400063302	JZ511848	GGACCAATGTTAATTGATCAGTACTTGCTAATAAAATCACATGATCGCGTGTTGTGTGTT	3.92782	12.4194	P	12.3496	P	10.3776	P	10.4439	P
CUST_1807_PI400063302	JZ512369	ATGAGGTTTTGATGGAAAAGCCCGCAACAAATGGGATTCCATCGGTTCTATGAAGCATGG	2.12173	5.20012	P	5.88735	M	4.88709	P	4.02991	A
CUST_17_PI400063302	JZ514289	ATTACTGGAATCAATCGGCCACTCTGCGTAACATAAGATATCCATTGCAACTGAGGATGC	2.05935	10.3776	P	10.373	P	9.33508	P	9.33111	P
CUST_983_PI400063302	JZ512119	ACTCCGTGATCGGAGGTGATATATTGTTGGGGAAACTCGGGTCCATAGCTAATCATTTCA	2.88707	16.7636	P	16.7905	P	15.208	P	15.2869	P
CUST_605_PI400063302	JZ514764	CACGGTAACTGGAATAATGTAACATTCTGTATCTCATGACCCGCAAACAGATATTTGTAA	2.57005	14.0453	P	14.0453	P	12.6786	P	12.6883	P
CUST_1577_PI400063302	JZ512213	ATAGATGATTACAAGGTGAATATTGGTGCGCATCCTAGAGCATTTCCTGCATTGGTGGAA	2.46736	7.36304	P	7.2562	P	6.03868	P	5.97462	A
CUST_1002_PI400063302	JZ514057	ATGCGATTGGGATTGGAGGCGCTGATTTTTATGATGGGAGATTGTGTCTGTTTTTCTCCC	2.65501	14.5883	P	14.6122	P	13.1754	P	13.2076	P
CUST_765_PI400063302	JZ511987	ACGAGGATCTGATACAGCGGGTGTTCAATTATTTTGATGAGGACGAGGACGGTCGTATTT	4.1223	10.1175	P	10.1054	P	8.04735	P	8.08864	P
CUST_174_PI400063302	JZ513515	AGAGAAACCTAAGCGTGGAAGGTATTGCGTTGTTTTTGATCCTTTGGACGGATCCTCAAA	2.69921	9.68171	P	9.60431	P	8.22999	P	8.19096	P
CUST_158_PI400063302	JZ514138	ATTGGTCCATTTCTTTTGACAAATCTATTATTGGAGACAACGAAAAAGACCGCACATGAT	2.38243	9.95669	P	9.95669	P	8.69108	P	8.71744	P
CUST_1147_PI400063302	JZ512540	GCCCAAGCGTTATCATTAACTATATAGACAAGGATTGTGCGGTGTGTTAACATGAAAAAA	2.24857	4.93446	P	5.28387	M	4.41261	A	3.4677	A
CUST_629_PI400063302	JZ512684	ATTTAATCGATTGTGACCAAAATCAAACCGTGCCTGAAGTAATCGACCTCACTTCACCGA	2.42185	10.0733	P	10.7442	P	9.34591	P	8.91937	P
CUST_1775_PI400063302	JZ514908	GGTGAATCTGCTACATTCACAATCACAAACAATTGTCCTTACACAATCTGGCCAGCAACC	3.59394	10.373	P	10.4142	P	8.60263	P	8.49348	P
CUST_1552_PI400063302	JZ512764	TCATCTGGTAACGGTTTGACATTCTCGCCACTCAATCCAAGGGTATCATCAATTTCCATC	2.03168	9.74679	P	9.89082	P	8.80768	P	8.78457	P
CUST_1092_PI400063302	JZ512217	GGATACCCATTATCGATTGATGTTTTAGTTTGGAGATTGAACTAGGTAGAGAGCACAAAT	2.09274	12.3976	P	12.3544	P	11.2597	P	11.3615	P
CUST_982_PI400063302	JZ511793	CACATACGGCTTTGTAGTAGTAGTAGTAATTGGTGAATTTGTGTGTTCTTATTTATGTGC	5.04861	12.9567	P	12.9462	P	10.5695	P	10.6616	P
CUST_1560_PI400063302	JZ513296	AATTCATTGGTGAAAGATGTTTCTTCTGGTGGGGCTGGGCTATACAGTTCAGAGCCAAAG	2.76364	15.9119	P	15.9892	P	14.4659	P	14.502	P
CUST_1460_PI400063302	JZ514560	GCCAAAGGTAAAGATTACACATCAAAATACATCATGCTTAAGGACCCTAATCTTACAAAC	2.12481	5.96115	P	6.07883	P	4.96286	P	4.90245	A
CUST_1305_PI400063302	JZ513635	ATACAACTTTGGAGAAACTACCCTGTGCGGGAATCTAGTTACTGTGAATGGAACCCAAAG	4.59047	14.2093	P	14.2437	P	12.0279	P	12.0279	P
CUST_221_PI400063302	JZ511950	GCAGCATGATCGATCACTCAATATATGTGATTATATGAATGTAAGGAGTGCTATTTGTGT	3.05351	12.2026	P	12.1865	P	10.5359	P	10.6323	P
CUST_1599_PI400063302	JZ514637	CATGGTTTGTGTTATGAGTTTGTACTACTAGCTCTTGTGTAATAAATTAGCGACTGCTAT	7.65247	12.7627	P	12.77	P	9.77002	P	9.89082	P
CUST_395_PI400063302	JZ513748	AAAGGAAATTGACTACCTTATCCGCAGGGGATGGGTTCCTTGTTTGGAATTCGAGTTGGA	4.15596	15.4748	P	15.4561	P	13.4591	P	13.3615	P
CUST_79_PI400063302	JZ511864	TACTCGGTTCTCCGATGTTATAAGGAATACTTGAACATTGTGATATGTAACATAACGATG	2.11733	12.7291	P	12.7463	P	11.5774	P	11.7334	P
CUST_403_PI400063302	JZ512398	GGATACCCATTATCGATTGATGTTTTAGTTTGGAGATTGAACTAGGTAGAGAGCACAAAT	2.03692	12.3409	P	12.3844	P	11.2821	P	11.3904	P
CUST_553_PI400063302	JZ514859	AGGTTAGATGGTTTCAGCCAAGTCAATGCACCAGCTAATTGGATGATATGACATTCAGAC	2.18998	5.58286	P	5.51523	M	4.59608	M	4.24017	A
CUST_744_PI400063302	JZ513619	TATCCTTTCATGCCTAATGAAGAACTATGGAAGTTAGAGTGGAATAACAATGGGAGATGC	2.17396	5.89979	P	5.7753	P	5.10057	P	4.33387	A
CUST_1791_PI400063302	JZ514801	ATAAAGCGAAATGCTTCTTAGCTAGTGCATGATAGCTACAAGTTGTCATGAAAGTGATTT	3.01756	13.867	P	13.855	P	12.3007	P	12.2345	P
CUST_1212_PI400063302	JZ513136	ATCGATGCACCTAGACCAATATTAAAATTTGGCCTTGTCTATCATCGATGGAAATTGTAA	3.86754	10.5866	P	10.5695	P	8.63491	P	8.61834	P
